# Supplementary material for: Multiplexed representation of others in the hippocampal CA1 subfield of female mice
Source: Nat Commun. 2024 May 2;15:3702. doi: 10.1038/s41467-024-47453-8 (PMC11065873; doi:10.1038/s41467-024-47453-8)
Supplement: Supplementary file 7 — Source Data [file 41467_2024_47453_MOESM7_ESM.xlsx]

## Sheet: Fig.1h
distance			coverage
18.3472		distance	mean	sd	n
49.059		0	100	0	18
40.7919		5	99.3827	2.54513	18
26.7968		10	99.7778	0.916246	18
19.8477		15	99.3056	1.19022	18
47.5314		20	98	2.66667	18
52.9818		25	96.6469	4.09003	18
31.9527		30	95.4815	5.37688	18
14.2102		35	92.2668	8.25772	18
43.0256		40	90.5278	9.46811	18
53.8516		45	87.3871	10.9744	18
20.2866		50	83.4133	11.3688	18
32.2501		55	77.5	11.6527	18
39.1269		60	73.8624	11.8464	18
33.8591		65	68.5106	11.5909	18
28.7967		70	65.9929	11.1705	18
58.299
47.5903
12.2106
32.9568
41.0861
19.6977
52.8394
21.6153
46.3849
16.8643
49.2962
41.0369
42.7233
42.8451
43.9346
21.3617
28.5599
37.6241
50.4143
30.4017
33.59
37.6951
14.7363
50.7192
8.61058
45.7026
26.4585
39.2148
40.4511
15.2103
52.1543
38.0863
12.6491
11.6174
46.5636
58.538
45.6801
29.8029
7.60345
61.3117
48.5111
49.6499
54.3124
16.8297
58.8129
48.1469
50.5055
20.8833
12.8467
13.5864
49.9615
38.7454
55.1811
34.7495
4.42191
17.1324
33.3996
6.06354
34.0437
56.1028
37.6391
33.4853
32.5
44.2078
44.181
40.9053
48.8355
46.9314
58.4635
20.5599
34.9992
47.6771
15.7568
32.1982
55.4146
36.3364
42.2484
45.0111
36.5924
39.1742
57.8024
44.4744
12.5695
31.2876
28.6112
31.1066
51.3353
21.8151
39.2625
23.6284
38.0318
10.5519
29.79
21.3914
24.1537
50.1199
45.69
8.9949
47.8675
6.14331
32.3622
43.2724
5.24769
19.3809
37.9064
12.5184
1.66243
38.9524
57.0656
22.3607
43.03
35.1879
37.4897
49.5477
52.5567
36.6367
29.0648
30.4432
57.6134
40.2904
49.6466
40.5137
45.3842
50.9902
39.7996
59.4574
36.2412
61.2699
39.0763
20.7216
36.994
55.4154
34.0978
53.7606
44.0219
34.2896
58.4449
25.8755
57.1133
40.4677
56.2465
10.5336
59.758
48.1041
37.5766
51.6667
32.8353
39.7231
30.5941
50.3621
32.833
15.0858
62.029
35.6671
37.7863
60.3255
35.0817
55.1991
51.398
53.8869
60.0843
47.4473
39.8922
11.2507
30.3303
22.6667
19.1037
58.4787
52.6614
61.4403
46.0412
37.1274
41.031
56.5217
41.3739
59.986
59.6193
54.0296
43.9527
37.7654
47.4578
27.3404
48.5959
28.4674
15.9415
42.4002
12.3789
53.4176
26.8115
25.5645
54.7103
56.5002
12.6813
33.6757
53.5824
30.0193
16.6216
46.5049
13.4088
40.6674
28.0069
54.4816
61.3631
42.3517
26.066
56.6671
40.0764
33.4602
34.5787
52.7234
27.327
16.7141
26.062
50.0044
34.0635
49.913
52.1567
47.9367
53.8774
36.4434
58.3141
54.0863
35.5219
52.4184
43.9702
48.8365
25.7148
46.4305
45.3995
29.1748
32.6676
44.8476
59.2111
20.6032
40.7759
6.38916
45.9426
49.3496
44.759
41.0416
34.3366
14.4343
36.221
14.5578
34.3009
47.0782
32.7132
53.6917
53.0751
47.3318
10.3506
43.9198
56.9094
40.6977
38.2099
10.2142
60.1746
11.8521
15.1113
22.7978
46.5004
48.6121
49.8989
43.9042
55.5369
40.6633
53.4066
53.0827
43.1045
43.2282
6.97679
55.4881
50.0661
57.5722
34.9857
58.1135
34.0914
42.6788
62.6911
52.7036
51.98
47.5385
54.5369
46.569
20.8019
59.859
31.241
8.73597
49.3419
60.4675
20.495
50.0842
11.6494
47.1264
46.28
52.154
45.8674
51.6294
45.7605
42.4626
49.9156
47.5116
25.1821
51.4525
59.092
18.885
42.4135
56.6039
46.6385
25.5143
52.3111
50.5308
48.338
50.477
18.1108
46.1987
59.4568
28.0292
43.6428
46.4839
12.6233
31.0161
55.3873
39.8671
58.2467
57.4722
43.6458
37.3361
48.0666
45.7925
5.84387
57.268
23.3587
29.849
64.5979
41.1238
45.5289
41.8545
21.7401
48.3735
32.4847
39.5523
33.1299
54.9967
47.7545
12.3268
56.6845
18.5776
44.0123
25.0008
47.6458
44.4425
39.6188
10.2331
36.1629
45.8661
26.6579
29.4574
38.0824
32.22
28.7969
44.4314
46.6135
46.967
54.39
47.7078
52.6574
46.3188
20.5913
56.7478
58.7729
61.5325
44.5211
32.311
28.2843
25.9236
19.7735
41.1102
29.0778
27.304
41.7025
32.092
22.9716
55.1725
43.1835
56.2341
32.8554
40.8943
20.3961
43.1074
49.4054
26.3
43.6851
51.5934
10.3124
27.4265
21.3508
19.2083
50.3698
22.2092
28.2095
26.9426
56.7798
52.024
62.9212
41.648
31.2304
55.2493
54.513
33.7573
60.2485

## Sheet: Fig. 1i
distance			coverage
48.2589		distance	mean	sd	n
47.797		0	100	0	18
35.137		5	98.1481	5.55556	18
7.4965		10	99.1111	2.51416	18
36.2414		15	99.4792	1.04167	18
54.1122		20	99.4444	0.831479	18
40.6693		25	98.6851	2.67224	18
29.0347		30	98.321	2.96872	18
45.3743		35	97.7023	4.14881	18
38		40	97.4583	4.33994	18
37.2289		45	95.9777	5.23523	18
53.7721		50	93.68	5.61629	18
50.5909		55	89.6857	6.56462	18
42.7488		60	86.5675	7.04119	18
38.8977		65	80.9498	7.32198	18
48.1402		70	78.0461	7.13265	18
37.0504
34.6065
15.7463
56.0869
28.8378
35.1404
45.6675
38.5695
42.0476
52.4035
32.4723
50.1294
52.1067
36.6297
51.0486
30.3926
12.0742
38.8752
51.93
42.8643
43.2883
57.5847
34.072
35.3221
42.3243
58.7298
28.7077
36.6315
29.4454
38.0547
42.5754
9.64446
44.5102
36.1694
32.1058
51.6016
50.8431
27.8296
27.1241
44.1613
48.2846
45.472
34.7628
46.0548
20.085
20.8336
49.83
17.6225
43.9271
17.088
44.7866
18.4394
36.8266
31.7983
40.3527
29.266
12.5668
22.8066
43.7339
31.305
40.9192
46.7508
19.0403
34.4508
39.217
14.6365
25.4108
39.7437
46.8746
29.6303
20.8212
40.0596
43.1123
36.6206
26.9762
10.6546
19.1666
49.3696
48.2056
33.9557
41.1348
15.1625
15.8597
14.9019
48.1776
27.0139
3.2249
36.1685
33.2432
49.3317
37.9355
11.5887
14.1333
41.4504
35.7601
25.9385
30.4967
42.1698
18.9351
48.3027
37.9514
48.8454
3.98802
48.867
37.3574
51.2864
36.7605
50.0668
48.9445
45.89
55.1183
41.6398
46.6171
7.2111
51.9049
13.9422
50.1032
50.5906
45.0014
51.0463
26.5435
44.1027
49.6241
17.1431
45.5743
5.7505
44.3877
14.3114
50.9902
34.719
43.5192
50.522
52.2832
56.4377
5.52311
45.8407
23.9534
55.7136
39.0787
24.5972
47.3611
28.8622
45.0826
56.4638
17.1262
34.3264
38.6973
25.8935
37.8422
57.858
28.2186
50.7061
38.6534
49.4204
48.3118
57.3908
19.2585
41.5219
29.2808
29.1801
49.2099
21.2917
48.6655
28.0916
10.5726
42.9418
47.722
37.668
4.79921
47.3336
21.604
38.5043
14.9345
43.4671
50.9247
62.0105
8.55669
26.0721
40.929
55.0068
21.8299
59.0798
42.5105
25.3593
21.5536
28.9135
16.2052
43.4841
11.5471
61.0662
25.6636
35.5683
2.43783
56.2345
43.7432
16.138
43.2458
25.1322
52.135
33.4669
9.70172
36.9254
29.9775
14.4445
37.1069
49.4619
22.7101
27.5734
32.0003
49.1915
35.4943
32.4717
33.9421
45.032
44.552
35.9312
9.17076
40.7978
55.8854
54.4341
41.6787
55.3552
44.4761
7.84481
59.9701
33.5125
18.1383
40.3819
58.9859
23.659
59.5704
40.7803
55.2204
43.6513
43.7928
57.5856
28.7997
20.6677
46.2115
33.2628
40.214
37.9632
21.3679
64.0312
51.4823
55.2095
52.6808
58.3095
51.5224
34.6883
43.8632
53.7253
44.9444
46.8013
24.6065
47.1644
34.6434
36.693
58.5624
54.077
33.0772
44.6388
28.6795
34.0182
48.5931
30.8229
56.4695
49.3642
50.2851
10.2723
12.038
48.1951
62.254
44.8971
29.4292
54.7764
31.1589
51.5691
51.7675
40.7661
22.0907
23.402
24.4416
46.1696
60.5302
57.5205
55.7402
48.2332
33.2889
44.4409
53.5597
63.0305
28.9773
23.7389
37.6811
60.9755
49.7627
34.5154
50.94
36.9243
24.9704
38.7482
38.9136
38.106
45.8784
24.038
46.024
46.3124
34.4164
5.75423
40.9729
48.63
40.5284
46.6752
33.6306
54.9224
51.9378
47.18
35.3752
32.0242
40.3745
55.3552
42.1453
37.3588
39.346
16.8584
19.3076
60.1231
11.5423
28.3487
37.6154
43.0074
20.1398
55.2109
48.509
29.7368
31.1408
41.7616
43.2062
26.823
37.6495
50.4505
55.568
35.8966
39.8449
53.7643
54.2036
44.2621
38.6936
36.4738
31.6467
59.552
41.1123
31.6245
32.1767
47.5176
44.3531
52.912
33.3413
38.5045
43.4658
20.2667
48.5691
55.374
34.2177
52.0588
48.0423
51.6628
35.8807
45.9485
38.6291
42.1145
47.0943
46.7957
29.4538
45.9945
44.7605
32.9337
57.0351
6.02932
44.9335
40.0158
24.2191
31.8567
43.1314
50.5867
47.4014
47.7506
46.5972
24.6098
24.1119
8.82423
46.8028
44.328
29.3641
40.2391
22.8915
44.7321
57.1807
33.5901
29.7671
50.3312
28.505
36.9624
44.2658
38.0386
16.6627
47.6667
30.3969
20.1863
44.3247
31.3836
17.7654
41.6337
45.6452
29.0533
17.2696
55.0117
38.5253
38.0386
50.4869
26.0768
34.825
22.873
35.0347
22.8668
37.7785
20.1205
46.4315
25.7353
18.5621
28.1509
19.4647
0.381035
22.9235
56.9633
33.2697
34.4335
40.8834
19.282
48.4918
47.9147
28.9737
52.3514
51.4303
25.2367
55.1839
49.1762
59.4225
51.4938
59.5295
34.9857
47.7488
39.6835
35.5231
49.2876
55.1765
18.0794
47.6584
51.8317
27.8712
33.7057
46.8615
40.6964
30.7279
27.1911
49.163
36.4187
58.5177
45.607
43.8288
38.8003
32.7193
22.7279
33.4258
32.7365
55.0996
22.6953
55.1107
49.8308
30.8823
55.6715
48.6368
51.737
49.5871
25.1438
55.7996
30.9855
36.7212
61.7322
26.1107
54.4355
22.7222
55.4039
52.2615
43.0555
45.7895
58.1046
20.8543
48.3216
26.0819
34.2345
47.7881
55.2159
42.4794
20.7977
49.0598
35.0347
44.8642
52.2027
14.486
34.6208
58.9733
51.7623
47.5395
38.5985
36.3655
47.9084
22.6179
47.4375
18.7796
28.2965
50.3295
53.402
38.0939
41.3125
58.5942
31.0789
55.9246
17.6131
35.2568
45.0772
17.1164
24.2874

## Sheet: Fig. 1j
Shuffle	SelfPC		Shuffle	SocialPC		Shuffle	AlloSVC		Shuffle	EgoSVC
21.7591	14.8892		22.1391	21.084		24.3376	23.9487		23.1595	19.9457
16.2228	17.2113		21.4373	19.8913		19.1343	27.1006		24.4348	29.4411
21.0671	22.0342		21.0696	19.1326		22.059	26.5655		24.4219	21.2667
19.6848	16.7605		21.6202	16.5407		24.507	21.6234		22.8148	29.4175
18.8745	19.9308		21.0354	17.8965		25.9505	24.6387		24.3816	23.0008
19.5943	16.5182		25.8885	20.4851		24.8281	25.1089		22.7282	29.2208
16.1501	17.409		19.519	20.3995		26.6862	22.8605		21.2565	24.5837
19.4229	16.4893		24.6542	22.0302		24.356	26.13		22.1898	22.819
15.811	15.983		21.8938	22.3214		27.6676	22.8179		21.3951	23.1607
15.6951	22.4429		21.2542	21.4283		23.0818	26.8494		21.9139	26.894
20.3175	21.0209		23.5664	13.4408		23.8216	26.2013		21.8117	18.3769
17.2672	18.7858		20.9408	19.8953		22.7605	24.1425		23.5444	26.959
13.7466	15.7835		21.9979	21.6264		25.4998	21.9596		26.6275	27.7852
16.5087	20.495		22.4222	19.7005		23.7794	28.4177		23.9455	22.3474
17.7032	20.1842		20.6102	14.863		22.4729	29.0934		23.3402	23.0113
21.0249	16.3339		22.6006	19.2551		24.16	25.7975		26.7904	22.6792
18.7065	19.2999		19.7953	21.2266		24.0094	20.8668		24.782	26.6972
18.7275	16.445		23.0081	17.0748		22.7229	25.137		19.8477	24.8115
16.8612	10.9383		20.0177	21.7313		23.5875	27.9596		25.3294	29.2963
14.8117	20.684		22.3251	17.5814		23.7609	27.614		22.6583	28.8397
20.3507	18.0589		21.0646	18.603		22.6099	27.1808		24.079	30.0134
17.8951	16.907		19.6375	19.9019		23.9761	29.6204		24.4503	26.4327
21.8503	18.693		25.5477	19.8764		25.202	23.6179		20.1288	30.5153
16.6196	21.1048		18.0366	20.3616		24.1808	25.8942		23.3045	33.2735
18.5629	17.1421		22.6874	15.4717		25.1352	27.1223		23.0081	26.7827
16.7287	18.1757		23.3842	19.826		23.8334	26.5107		24.6951	31.812
15.4025	18.7612		21.1222	20.6177		24.4915	26.1456		26.3612	25.3561
21.6332	19.4282		22.5197	19.8648		23.431	24.9884		24.4556	33.9335
21.3276	15.2823		18.4725	16.9283		23.9082	22.104		22.3707	21.8603
22.6101	19.7847		20.1493	20.7441		27.5618	24.2785		24.9675	29.919
16.3015	17.5711		24.187	19.7214		24.6934	25.5294		23.5311	30.6424
18.0021	20.672		22.8436	22.1118		24.6676	29.285		26.3588	29.1898
17.6787	16.3795		23.0259	22.8764		22.1616	22.5077		25.2437	30.2221
16.9554	16.8751		18.5899	20.3695		21.4557	21.1101		22.9758	30.9779
19.7359	19.2932		21.043	22.053		23.5931	29.5547		23.0937	29.1277
20.5948	24.4571		23.057	17.9785		25.3847	28.5983		24.7542	30.2459
19.0669	18.1672		20.5258	20.1138		25.2991	32.7286		22.0944	29.812
19.7763	14.6797		20.4849	20.2865		24.0869	27.4325		25.0646	33.8346
17.7212	19.8597		19.3373	21.8472		25.3565	28.3723		22.6395	30.598
16.6606	18.0723		19.9165	12.2011		22.8608	14.4185		25.3833	34.2078
20.5285	21.1017		22.5417	18.6147		22.5708	25.1992		22.2107	34.0791
20.9506	13.7545		20.9498	21.5144		23.8643	16.9887		22.3965	34.2672
17.2216	18.6727		21.8312	21.4148		24.8087	16.1839		23.148	33.7737
16.7699	17.9121		21.1117	22.3713		22.6643	22.6948		21.2542	30.4682
21.8991	11.7017		23.8334	19.3972		22.9674	28.4922		24.2401	36.0768
16.1411	14.1607		21.5969	21.4737		23.4101	16.5687		24.4181	31.592
18.8885	23.8624		22.3473	23.1477		23.4552	16.7382		24.4949	29.4795
21.1139	19.0818		21.3086	17.3851		25.5817	22.294		23.4276	35.7645
15.6129	8.9334		24.1044	19.7525		24.1446	23.4812		25.1256	32.6667
13.9886	10.0442		22.3473	22.2483		23.2727	12.9129		23.6168	32.9294
16.6923	10.7976		23.3887	18.2488		24.325	18.1597		24.3838	30.3978
18.2245	11.2777		22.4338	21.9844		24.857	20.4954		22.395	36.6285
19.9054	12.2616		22.7872	20.0027		26.1145	20.3456		22.3426	24.6782
23.7156	9.48857		24.5182	20.6079		23.1283	18.6209		24.0779	29.4877
20.8602	10.4901		21.8865	23.2138		22.763	18.7688		22.3633	30.2247
15.6316	10.9966		21.7859	22.709		26.3377	14.0706		20.8648	28.8253
13.5936	11.4556		19.5248	21.948		24.6189	22.3497		24.5085	32.841
22.3421	8.53934		23.6578	22.0199		24.9742	21.4579		24.9707	36.7388
18.902	11.6096		22.6781	21.2266		22.1561	23.8077		23.16	34.77
23.383	11.9701		21.9326	20.453		24.1841	20.9277		24.6691	28.0811
14.3525	8.47455		22.1187	19.9104		25.5448	21.8116		25.1242	18.7355
19.0108	10.0693		21.3523	21.7772		23.7825	19.4338		24.7871	26.073
16.147	10.9308		19.436	22.2612		24.4029	29.7257		21.668	19.7377
19.192	8.87294		22.6207	21.5456		22.5601	31.2469		23.3149	18.9058
17.1878	13.9053		22.5755	18.9827		23.2278	29.9358		24.6741	24.3405
16.5629	9.26712		21.1015	20.9238		23.7839	28.1986		24.3904	29.6683
19.3267	8.36416		22.3181	19.2574		20.9607	20.7607		21.2307	20.5804
21.597	9.06263		20.0369	21.2429		23.0378	27.0822		25.7606	24.1602
20.0358	19.963		23.7082	20.2088		24.2059	29.6442		20.4878	26.4581
17.8817	18.8932		20.9241	22.3879		22.0939	24.064		23.749	29.4035
21.9614	14.091		21.6244	21.6439		23.3674	17.1802		22.6842	20.0262
20.2577	15.7679		23.0487	19.1321		23.5642	32.0229		23.6999	28.368
21.2449	8.9098		21.3735	19.286		23.1439	20.1378		24.7621	21.2612
20.3103	16.1868		24.4228	20.468		20.2959	26.9274		23.5531	29.3569
14.1329	17.4049		20.166	19.9973		22.7989	26.9831		23.8447	24.2581
21.4424	17.8589		23.3451	17.8752		23.2643	12.3297		22.7774	25.5933
20.3883	22.5677		23.5726	22.1459		22.2337	17.2783		23.5961	24.2872
20.4426	11.6705		21.8257	22.0934		23.0537	18.4071		23.0477	29.302
21.8184	10.7329		23.1119	21.7456		23.7836	21.4838		20.4562	23.9382
20.2853	11.1997		23.6407	18.2411		23.4411	21.5873		23.5163	26.7268
22.1361	13.3819		21.4464	22.0727		23.4049	16.1926		21.1645	23.1477
21.5804	7.36161		23.9589	21.8282		23.0979	25.4453		23.2032	22.4282
18.902	7.24776		21.358	19.5747		24.7444	19.4748		26.8311	29.9467
18.2925	7.43693		20.8393	20.6302		23.2915	28.6329		22.6628	33.8506
18.9983	7.66882		23.2484	20.6157		24.6004	21.8691		18.9744	27.9825
16.3357	9.79779		23.1473	18.1435		22.9078	21.6203		25.9023	28.0415
14.9366	7.25454		22.3688	23.2909		22.3386	16.6872		21.9937	25.7416
15.6234	19.8386		22.0106	19.5523		27.4584	25.7953		25.771	28.7889
19.5675	8.51589		22.1187	19.8587		22.1341	18.2344		24.0818	28.021
18.5049	10.6328		22.1305	21.9791		22.3897	27.4537		25.6	27.2153
16.7773	9.69997		20.7349	20.9223		25.5716	20.5682		24.9899	27.5645
17.3935	12.6538		18.9376	19.5789		20.8982	19.9916		21.2847	27.9966
17.0119	10.5714		21.1849	18.5932		24.4687	17.3204		22.1095	25.9365
18.7184	9.08962		24.2678	19.8165		22.3352	15.6177		21.4316	34.1388
16.0682	8.6021		24.1527	21.185		23.91	21.1742		24.7566	23.8785
22.3974	8.21427		22.1295	21.6471		23.9141	23.286		24.4944	28.4381
18.6802	15.9378		22.2061	19.3344		24.2741	18.833		24.1212	28.9114
22.3655	8.652		22.2179	21.2301		24.9612	28.52		25.2692	21.2537
18.1244	18.7081		25.3158	21.0143		25.0903	30.0029		22.0436	20.4291
22.4205	8.59284		20.3324	20.9314		24.6069	27.1768		22.7088	25.4418
23.826	9.62863		20.1665	24.1704		29.358	25.8791		28.2606	22.6522
21.418	21.7391		21.5206	19.2922		31.4852	24.3415		29.505	26.7561
20.9738	15.0147		20.9778	18.993		30.1828	20.8935		31.59	20.6435
23.7415	15.2046		20.5992	20.4301		33.4998	16.8254		29.5593	32.0998
20.8293	22.0185		21.7485	20.7753		30.7486	20.7707		30.7424	22.457
20.4164	22.0394		21.4318	14.9253		31.8304	21.9612		30.6755	32.9277
20.9018	22.2449		21.2637	20.2805		33.3036	19.7056		32.1378	27.0622
22.8763	9.82215		21.9933	19.3061		30.5262	20.1114		27.9297	27.8317
22.6727	9.71061		21.8928	22.0711		32.1249	28.0024		27.9256	26.2685
20.1645	23.0767		22.7023	19.3254		31.6257	21.9315		27.958	22.6509
21.8865	22.4933		21.9052	18.95		32.3526	20.3627		30.7524	28.9125
22.659	23.1735		20.0358	20.8014		29.3472	25.7352		28.3079	24.4891
24.5413	12.4758		22.6898	21.8914		30.5819	29.2958		30.955	23.4673
20.0573	9.31884		21.0214	20.5107		32.4238	22.4595		27.5895	22.235
19.2393	21.3221		21.4536	21.1148		31.3642	30.3417		30.7844	24.9593
21.6743	20.4487		21.4856	17.2083		28.2899	25.8571		29.6461	22.3289
22.6991	9.17883		21.2699	19.5873		29.3878	21.3383		29.2698	26.5589
22.2526	8.67823		21.6495	20.1269		30.0722	21.7746		29.7094	23.6669
22.839	22.5389		22.0587	20.7879		30.2084	25.4685		29.59	29.4816
21.7013	17.4334		22.4971	15.2852		30.1397	26.4483		31.676	30.8705
20.282	22.3936		21.9263	20.3479		32.2128	26.9412		27.9586	29.0321
24.2242	21.7497		20.9757	23.9808		30.798	19.924		27.7894	27.8021
23.4682	8.04561		22.1324	19.4626		29.8215	19.4557		29.3605	25.6139
23.0114	8.40915		20.0056	22.9593		31.1182	18.3319		31.3761	26.7688
20.8423	20.4209		21.8609	20.0767		33.3554	27.2836		27.7031	25.9734
22.702	19.4444		21.8014	17.4215		28.9894	18.1456		30.2404	25.4283
23.5698	20.7592		20.4921	20.3488		31.3999	23.7087		31.2091	19.3378
21.6382	7.62486		21.3337	7.27103		31.0965	23.1445		30.4304	24.2742
24.1366	8.54418		22.9063	22.2915		32.7629	15.8689		29.9193	23.6533
24.0464	9.8977		22.1148	16.0934		30.7322	31.7248		31.0371	25.9249
20.1673	11.048		22.5418	21.4034		32.1924	23.2803		26.1593	22.3718
21.0785	10.6458		21.5173	18.8853		30.7785	24.8437		32.319	29.2179
21.8717	18.368		22.4456	19.5581		30.2103	25.2923		28.1125	26.0626
23.2381	14.2369		22.8278	22.1988		30.6721	18.2202		29.5394	32.874
23.5459	8.23768		21.0726	20.6095		31.1718	27.1469		31.7239	32.2935
22.6922	16.124		22.4381	20.8875		30.6103	28.9684		27.5493	29.9262
19.4789	16.3665		20.4671	21.8179		32.3922	19.6187		28.4204	30.0824
20.2098	20.9174		21.0513	20.9457		32.3759	23.4705		27.0682	33.006
20.7646	17.164		21.3981	20.2827		32.5839	20.7666		31.7263	31.8206
22.9773	12.6385		22.7357	20.7356		31.2032	18.772		30.0736	29.6158
22.2695	7.91254		20.9925	20.4446		31.6385	24.7265		28.3826	31.4487
23.1873	14.3928		22.6334	24.0229		29.1707	17.4458		30.2735	24.1888
19.8291	14.985		21.4285	23.0488		30.5817	21.3257		28.213	25.5761
24.0164	13.1487		22.7085	20.6811		31.7563	21.5009		28.5944	31.3908
21.707	19.4812		21.8431	22.056		30.0204	16.3156		29.5167	30.0614
22.8178	12.5962		21.6253	21.8305		30.793	22.6145		31.2597	30.701
22.3541	8.76967		22.6463	21.5657		30.3386	21.3906		27.9972	21.4472
22.1387	10.4976		21.1989	23.4827		31.7611	21.3529		28.9778	23.5083
21.876	12.6659		22.5598	20.2831		31.6403	18.1598		26.5504	19.8896
21.6009	10.4086		21.1919	18.6308		31.38	24.5085		28.5962	28.6611
22.2882	8.10833		21.4971	23.0381		30.5534	24.7165		27.3472	23.7562
21.6831	10.0801		22.4689	22.4974		30.1044	25.0199		28.873	28.2415
23.5132	11.7354		20.9958	20.5338		31.5944	18.896		26.8169	23.735
23.3584	8.89926		21.7238	20.2518		31.4786	29.0004		27.2258	20.8151
23.1955	9.12258		22.2482	19.861		32.1741	22.5099		29.8464	27.5263
19.5738	9.50582		22.7357	21.8253		30.898	27.8304		32.1155	30.4755
20.9354	11.8653		23.4016	21.4264		30.0988	19.5759		28.234	25.8546
22.1711	18.4598		22.4941	21.9949		28.9509	18.3882		29.4076	20.7527
24.0056	15.6067		22.8407	19.6342		30.6785	27.097		29.0881	28.4491
20.7131	9.13435		21.733	19.5727		33.0489	30.4992		28.6505	31.5491
20.2626	14.2944		21.9885	20.824		31.7588	28.5258		29.1703	24.8484
21.2873	13.4889		22.8768	20.5748		29.6476	27.5516		30.1566	29.1815
23.4357	8.69263		22.6548	20.0119		30.2163	26.8261		30.2769	26.2919
20.5792	10.2683		21.811	21.2354		33.2738	24.8477		28.8294	25.2935
22.1815	9.14723		23.2078	25.4433		28.9686	23.831		31.7923	28.6016
22.6311	9.75856		21.1806	20.158		31.8105	22.7472		27.2998	22.3055
22.6891	23.3421		21.2232	23.6256		30.6119	28.4638		28.5831	27.5547
22.4094	15.3296		21.5183	21.2213		32.3302	27.3894		31.9616	22.6758
24.9131	15.7286		22.4224	21.1352		28.4204	23.1392		28.9884	22.4256
22.0538	18.0356		22.537	20.0453		31.0418	22.9902		29.1466	26.1472
23.9053	19.6573		22.435	20.6665		32.5543	34.7239		26.5689	29.4373
20.6502	19.2359		21.5192	22.9788		31.9306	30.7212		31.333	30.3943
22.1985	17.9097		23.2078	21.9755		30.5424	18.4955		28.1469	25.3703
20.9275	19.1541		22.2718	23.8235		30.7577	28.1582		26.8151	29.7574
24.0203	20.284		21.8413	23.6387		32.9226	21.2368		27.7563	28.4316
21.3217	21.3178		21.6456	21.083		28.9442	27.8242		31.1943	29.9454
21.4696	16.5335		21.9712	20.5058		31.4242	28.5117		30.8906	27.5161
20.4665	19.9583		20.9645	18.7882		30.7376	23.3413		30.1747	21.7551
23.5047	8.91092		22.435	18.6783		30.4605	22.0245		31.325	31.3021
21.1285	23.619		19.7906	20.9927		30.4807	37.2525		29.8214	35.015
22.6789	20.9192		21.0818	21.8		33.8306	26.1368		28.0912	25.5863
23.3775	17.2048		22.4015	19.8522		32.9752	23.7296		31.2579	24.018
20.4808	10.0442		22.052			31.1994	20.9567		27.1146	23.474
21.9317	16.8852		20.6961			31.2458	27.0721		30.5238	30.432
22.8923	16.9206		21.0149			30.1011	29.7746		29.4982	24.6165
22.7339	19.9043		21.0131			31.3313	19.0354		26.7013	25.0928
22.4406	23.8675		22.9044			30.5058	17.4913		31.8815	30.3121
20.4266	23.5336		20.6416			30.786	30.9551		28.1994	27.6261
23.2902	20.5525		21.1901			30.2357	28.1085		28.7858	32.5137
21.5702	17.1761		22.203			31.0074	23.9329		30.5565	30.8511
23.2205	14.6737		21.8166			31.1242	31.8817		30.032	32.2732
22.6076	15.3064		21.8632			30.8166	25.8929		30.7843	36.2719
19.6792	15.676		22.5906			31.7547	27.3353		31.079	36.0185
23.0305	19.3394		21.7256			30.2126	24.4082		31.8196	26.595
22.5588	24.332		20.1774			31.2703	22.0755		25.4193	23.0528
25.6206	23.2953		19.8598			30.4109	21.1022		25.6	28.8997
22.8663	22.9255		21.1599			33.3901	27.6479		28.5823	25.3046
24.2576	11.7346		22.3884			32.6791	25.628		27.2074	31.3469
20.6552	12.3987		21.1841			30.6703	23.9247		29.9074	29.0736
23.3696	14.1114		22.3765			31.3855	31.2596		30.3082	26.8293
22.4321	15.5569		21.1875			27.687	23.6458		29.1479	32.4791
21.0535	19.3823		22.3112			27.0227	24.8671		28.9125	33.5783
22.4417	20.3643		19.6704			27.089	34.0602		31.5756	25.9828
21.1463	18.6585		19.646			27.5188	26.8631		31.94	24.7691
20.4209	15.919		21.496			27.4801	23.1401		30.0454	29.1214
21.1943	12.1931		21.8909			26.4963	23.28		30.9852	25.0844
21.9595	19.9493		22.2273			27.0484	26.5469		30.6077	36.8618
21.4224	18.9355		23.1587			27.8237	21.9584		30.3928	31.5831
21.3808	14.4204		20.9397			26.4393	20.8842		31.1861	31.0183
21.7655	17.2928		20.6751			26.6038	22.9268		31.8724	32.7618
21.7755	18.9334		21.8214			28.2402	13.6962		31.4105	31.5251
20.8326	21.7811		21.1273			25.7206	21.8884		31.0611	32.8386
22.0757	19.134		20.8003			28.6787	21.0729		30.5952	32.2975
23.4062	21.1939		22.3503			26.6812	20.0702		30.4361	17.4602
20.5492	11.4562		20.5773			26.8099	23.4408		30.3665	22.3296
21.099	18.1446		23.144			26.3263	16.4286		33.1652	26.3654
22.3241	22.3255		22.2138			26.7729	21.5166		32.4329	30.9079
21.1925	21.6076		21.6326			28.6704	21.0371		31.1883	31.3735
23.3455	22.0646		20.943			27.3713	22.9936		30.073	24.1353
22.8082	19.5778		21.3442			25.4234	20.2158		29.7741	33.7107
20.149	17.1479		21.2032			27.0171	29.2793		30.7895	30.98
21.3333	19.0227		22.1838			28.9457	26.7935		31.1487	29.1007
21.1619	17.9435		19.9538			25.4469	27.5931		29.8231	29.3887
20.6313	14.0179		21.4513			26.2383	28.1786		32.3837	29.5163
20.5959	16.6422		21.128			26.2601	21.0661		29.046	28.751
21.5343	19.7676		21.7047			25.687	18.6347		30.6477	23.684
22.7666	9.31401		20.4379			28.0671	26.9743		31.0889	24.6176
22.2662	10.454		21.1998			28.0742	26.0447		30.3899	26.9369
21.8042	9.03025		21.4233			26.0775	22.1318		31.3659	22.7363
21.5808	9.99643		22.538			26.4507	19.4043		31.086	28.8945
22.2046	13.4343		21.95			27.1563	27.6136		30.2952	27.9915
20.7815	14.8769		20.6534			25.6525	22.2028		30.6471	32.2124
21.7163	15.0076		21.0701			26.8056	26.226		31.708	26.7014
20.9569	16.7944		21.99			26.5528	22.7331		31.6412	32.8838
21.297	8.1963		19.0109			26.4858	26.6935		29.7219	27.7257
21.4765	19.4618		18.3467			25.9456	28.3722		28.5343	35.2134
20.7931	17.9131		21.4676			28.0768	25.2091		33.1316	28.7158
22.4117	23.9852		22.5744			28.8276	27.8726		32.2236	28.2831
20.47	23.3487		19.2466			27.7922	26.7719		29.8138	31.8813
21.2136	13.9878		20.7073			25.0187	29.5372		31.8595	35.7934
21.0899	7.64872		22.9877			27.4208	25.9312		30.1876	33.2426
21.1102	16.8642		22.4321			26.9667	24.9111		30.4005	31.7183
22.9849	18.983		21.3766			26.8742	27.5317		27.4541	36.4703
22.7695	17.7857		20.8691			24.9369	22.4074		30.6957	20.3909
23.093	21.8521		21.2042			28.3677	22.4091		32.7732	22.6385
21.5475	16.6901		20.4483			28.1776	21.2837		30.2001	19.4507
21.142	12.9965		19.0337			26.6115	21.6743		32.4658	18.0414
20.9495	18.2572		21.1564			25.9747	23.2335		31.1152	25.2554
21.6183	18.1921		20.7527			26.4048	18.1345		33.1356	22.5891
21.4787	19.9922		18.9581			26.3078	33.044		33.9455	24.7125
20.8014	20.325		20.3795			29.2687	26.1374		32.0543	31.8944
21.6508	20.7346		21.2233			29.2834	24.1457		29.9932	30.5982
22.2144	18.0757		20.5052			28.8841	23.1663		33.527	30.3677
21.6891	18.4695		20.7111			26.1723	25.1867		31.1599	31.1088
21.4449	16.547		20.8504			26.7775	32.5432		33.5954	25.4268
24.2173	13.1073		21.431			27.9526	24.4435		33.0087	24.0416
22.9937	18.0244		22.1729			26.5709	16.5962		32.4985	26.3261
21.9963	15.7864		21.8159			23.8695	27.7897		30.2202	28.1333
21.1863	17.6836		22.5214			25.3829	27.1129		29.9338	23.4317
21.0185	22.1009		20.3006			26.5853	22.1856		30.1649	30.6435
22.5966	15.812		19.2404			28.7194	22.008		33.0383	26.5686
21.6609	13.9821		20.3076			26.0025	21.6776		30.4774	30.1475
21.8701	19.6478		22.4249			26.7415	18.5487		32.1782	22.0132
22.6505	16.4474		21.743			25.9176	22.5712		29.6547	19.007
21.3226	21.1182		21.1193			26.4795	21.5316		30.3899	28.6515
21.0684	21.3474		19.7628			26.6018	22.7738		32.8626	28.6532
21.8091	22.2795		22.8169			26.9204	19.8708		30.3424	25.7669
21.5619	15.4558		20.951			27.8071	21.2442		32.6371	30.9853
21.6289	15.6351		21.5341			27.5142	20.7333		31.7579	27.9353
21.471	17.3775		21.9569			27.1746	21.6227		31.0808	24.4519
22.6096	23.8742		20.7565			26.4674	25.7726		29.1872	24.836
21.8663	19.0608		21.2943			24.0657	23.3116		28.6371	29.0212
20.1739	18.0016		21.5465			26.6669	22.344		30.9299	29.532
20.5097	21.743		19.4589			27.3189	21.3277		32.9626	33.0717
22.4825	22.3443		21.0975			26.5179	20.6801		33.7543	24.0646
21.062	18.3446		21.9544			26.2634	35.9604		30.9862	27.2318
20.9861	20.2869		20.5743			26.5605	26.2955		31.0398	27.2243
21.2943	20.3191		20.0593			25.694	26.7838		29.6048	28.5862
22.2441	19.4334		20.6768			25.6786	29.2836		30.9329	30.2424
22.4567	22.6052		20.9679			25.3494	23.8815		31.4924	32.0356
22.8822	19.7468		21.469			27.6506	26.1592		32.5674	29.2568
22.4822	7.9606		21.0159			28.102	28.5482		29.0545	27.2878
22.1824	8.31671		22.8239			25.3012	26.6514		31.9195	30.0757
20.9905	9.05186		22.2901			25.5034	26.6265		32.4334	26.4972
22.7229	9.51036		20.2794			27.3072	24.8391		30.8133	29.7612
21.9503	8.33393		21.472			25.4322	30.4897		31.1813	24.9294
21.9547	9.79776		20.9357			26.018	29.5849		31.892	26.4571
21.5182	8.50304		20.5553			24.9276	31.5507		30.8709	28.2755
21.8125	11.4371		20.9516			26.0749	27.085		31.3715	21.3611
21.0441	8.3798		21.3469			26.1025	30.459		29.8454	23.8137
22.2682	7.75292		20.7348			27.121	21.6041		28.5655	34.0383
21.7078	8.65201		19.9736			24.7111	27.4351		31.4621	30.8638
21.4132	7.04835		21.675			27.3726	27.2484		31.5704	22.5401
21.5637	7.71519		20.4205			23.4363	33.6283		31.2935	32.8081
22.1096	7.68962		21.4787			27.9477	24.3815		32.3676	28.5568
20.9203	9.95144		22.4686			25.5872			31.1146	23.8695
20.6007	9.35839		22.3467			25.1907			31.2584	28.1203
21.7969	8.44185		20.3912			26.3327			31.2585	27.7321
21.1673	9.86771		20.1749			25.479			32.3658	25.0415
22.0189	10.1142		22.365			25.5114			32.1299	23.5855
18.426	9.33828		16.9316			25.1527			30.7015	26.5418
17.5071	14.8202		16.3297			26.6306			31.8835	30.9515
19.4839	14.9856		14.9274			24.6718			31.8892	28.3633
21.3414	14.8325		16.8366			27.3684			31.5745	31.5918
18.7131	11.7366		19.8318			26.4634			31.3129	30.3697
18.6139	11.1104		16.0975			27.0019			29.766	24.7336
18.6448	12.2504		15.7444			26.2711			30.9898	29.7847
17.763	12.7111		18.6317			26.0882			31.8405	28.093
19.6818	16.4401		14.999			24.0264			32.4386	24.0065
18.4854	14.3586		15.9667			26.7109			29.9884	27.6383
20.85	16.7823		16.005			25.6778			30.6114	23.4717
17.8203	20.4101		17.9955			26.1687			30.8818	25.544
20.5674	23.2565		17.5717			28.182			31	26.0955
20.0109	19.5764		16.3057			25.4209			31.5789	29.0838
21.0321	18.73		20.5488			26.0061			30.8365	24.5715
18.3992	22.1955		17.011			26.6943			30.3498	27.9938
18.8845	11.1912		18.5545			24.6467			30.4811	25.4276
18.0891	15.4678		15.4203			26.4825			30.5029	27.07
20.4517	16.9499		18.4032			24.7471			30.9967	36.0485
17.718	20.5427		16.3529			27.572			28.8446	27.6352
19.2068	10.4533		18.0448			26.3342			31.5088	33.6341
19.4715			17.7664			26.1361			30.2632	34.0628
18.0122			15.9446			23.8517			31.3779	33.0491
17.0944			18.3351			27.4333			30.3242	26.2862
17.0121			15.6705			25.3696			30.3438	30.441
20.9788			19.1583			23.5052			31.4594	31.917
20.1457			19.1302			25.0217			31.2248	32.5702
19.3859			17.1984			27.9889			31.7948	30.1889
19.6427			19.4936			27.7944			29.2942	31.3037
19.4603			16.5093			27.6954			29.8872	29.7509
16.6302			19.351			25.7318			30.1035	32.2889
18.7069			19.398			24.6206			31.7214	30.0665
17.5152			16.0469			25.9891			30.863	31.3344
20.6248			18.0236			25.8511			31.7532	27.432
20.5776			19.0583			25.4904			31.7269	29.0964
18.2636			19.2924			27.9732			30.266	27.0759
20.1977			15.89			26.3228			32.3614	33.0844
17.9946			16.5873			25.8121			31.9389	28.2561
18.019			18.8002			25.7176			31.5518
21.0396			18.4292			25.709			30.8598
19.3256			15.596			25.8599			30.0322
17.8573			15.8221			25.3864			31.0033
21.6506			19.2076			25.0468			32.1854
17.6453			18.8118			26.4002			32.9423
18.7319			15.7185			27.2196			30.8177
19.3066			17.6642			26.1063			30.3289
20.5178			15.5653			27.473			30.6375
20.6199			17.7647			24.7716			31.0403
18.1568			15.4119			25.9401			31.6087
19.2662			17.5886			24.4551			31.1857
19.2701			18.7692			26.6792			28.7754
18.0657			17.262			25.5766			29.1413
20.3942			15.3221			27.7055			30.0829
19.5612			17.9014			26.3202			30.6845
19.3816			15.6803			24.6772			30.9591
18.2881			15.7678			25.6347			29.9774
17.3125			16.313			25.699			30.3297
19.9511			18.0027			25.3207			32.7429
19.061			16.5315			26.9165			29.8769
20.7218			15.4605			27.7039			30.4883
18.0411			18.5564			25.4905			32.3575
20.521			18.8494			25.7276			30.7261
20.1516			16.9577			27.0594			33.0719
19.7746			16.091			24.0846			33.1046
15.8442			14.048			24.6871			31.3003
20.3066			18.6153			25.5209			30.9119
16.8582			20.5843			27.5469			29.9622
17.691			17.8022			25.7193			31.1161
19.7132			17.3926			24.544			29.2591
19.5469			18.7444			26.1964			30.9972
16.8853			18.8668			24.522			32.5493
20.797			16.388			26.3428			31.8748
20.6366			16.4779			22.8488			31.7269
17.7274			17.104			25.7127			31.4681
20.2416			17.5457			25.3195			29.1589
18.2153			17.583			26.5025			30.3534
19.3702			15.8608			27.1708			29.8559
18.1122			17.4963			26.9067			31.7683
20.5982			15.9481			25.3865			29.7062
19.4437			18.3838			24.289			30.3784
17.8235			16.5451			27.6124			30.2804
20.4574			17.937			26.6173			31.3757
20.5446			17.5006			26.6621			31.302
20.209			17.5092			24.9652			30.975
16.7368			18.6668			24.9575			30.9355
17.6664			16.8815			27.4501			29.1369
19.2706			19.0649			25.714			30.302
20.9285			17.5919			28.0003			29.5319
20.5409			17.2051			27.4678			30.4248
17.6188			16.0404			25.4706			31.4107
17.0364			16.5441			28.717			32.0929
18.5596			15.6396			25.0372			30.4713
21.6394			16.5486			25.7779			29.448
21.0843			16.6595			27.2392			31.76
20.4279			19.1984			26.1069			30.9301
17.8544			16.4485			27.7565			30.8714
19.4105			15.8413			25.5808			29.8418
18.3088			18.0134			26.8605			30.7261
19.7191			19.4569			25.0593			33.062
19.6139			17.4747			24.345			30.9336
21.8484			18.1487			26.3942			29.2957
23.0171			21.466			25.6493			26.7593
21.9402			16.6316			25.2971			25.1418
19.0196			19.2453			24.6397			29.1411
22.595			17.534			26.601			28.195
24.7281			15.6413			26.6185			28.4478
20.7241			16.5775			25.8742			26.9372
22.4139			15.4563			24.7422			27.3001
20.9507			16.6447			24.8371			28.5909
18.0252			16.7797			25.1035			27.3575
20.1942			17.9496			26.762			29.0761
20.9989			18.8938			27.904			29.9848
22.453			16.5569			26.5504			27.1934
20.2219			18.4261			24.7153			29.7723
19.4872			17.3843			25.6421			29.5219
20.6747			16.7909			26.2839			29.0419
18.9903			18.9857			26.3879			31.0894
20.1901			19.1062			25.3093			29.5745
21.3866			16.7127			24.7058			27.4184
21.8945			19.4591			25.4591			27.2338
19.3439			17.0141			26.8181			27.4197
21.4013			16.1866			26.8153			29.6825
20.1505			19.8114			25.8277			29.8244
20.7663			15.0502			24.2868			29.3909
20.9501			19.4936			26.7738			26.8168
17.5997			16.9333			24.0676			28.3969
20.7616			17.5591			24.955			29.8244
20.6188			15.9819			25.5105			29.0861
21.2637			17.1372			25.3026			26.6941
21.4751			16.6431			25.3825			29.9704
21.6391			19.8771			25.2746			28.1151
19.0498			18.36			25.8406			28.436
19.6305			16.497			26.4568			26.9524
20.8307			17.9961			28.079			27.3866
20.7871			17.387			26.3283			28.4047
19.06			20.1859			26.8392			28.8012
20.663			16.8169			27.3104			28.0995
22.5056			20.6307			24.9036			27.4941
17.3338			19.3575			25.3763			29.2071
20.4204			16.7646			23.4604			27.7675
18.285			16.6768			27.3851			27.0975
19.5278			20.1361			25.6469			28.4667
22.2131			18.6035			26.768			26.4043
21.0062			20.4343			24.3969			33.5831
22.3724			17.5254			24.3714			28.4893
19.2943			18.6021			24.9644			27.6254
21.1105			16.4315			25.1941			27.7848
18.489			17.4229			25.1471			28.8106
23.0255			15.9933			24.7072			29.1382
19.4299			16.2703			26.4021			29.5154
20.1288			17.2916			25.5124			27.466
23.9191			18.1139			24.6727			29.2721
19.8294			20.0671			25.8059			28.4852
20.8875			20.1004			24.6593			25.1264
21.5165			18.2053			25.8341			30.7631
21.2667			16.0399			25.5911			31.154
22.2374			15.6952			26.5567			27.068
20.7826			18.4625			25.3899			32.3894
18.7003			15.9306			24.4696			29.453
17.9537			17.7914			25.3807			29.0475
21.7676			18.1142			26.4867			32.0065
20.3494			18.7887			26.9931			26.5216
21.0492			16.6539			25.1372			26.9766
22.0203			16.6067			27.4172			26.6231
20.531			15.6792			25.1662			25.9593
21.1565			18.413			23.4618			26.1217
19.4344			16.234			24.4758			27.9738
22.2659			17.4143			25.2957			30.2126
19.3511			17.6129			26.8658			28.3227
22.2959			15.2482			26.6125			28.1137
19.6983			18.923			25.3673			27.6574
20.9795			16.2317			26.3951			26.2206
20.7938			16.9179			26.2612			27.6013
19.8924			17.104			25.7385			27.0444
20.491			16.964			26.2415			29.1044
22.5306			17.2912			24.2483			30.6526
22.7597			20.0105			25.1798			28.607
18.7598			18.0718			25.2406			27.1196
21.3662			17.2316			26.4276			29.2805
21.22			19.7104			26.8444			27.9249
20.8054			18.8821			25.584			27.7683
19.1656			18.4871			24.8371			26.8517
22.2004			17.1337			25.2335			26.533
20.3402			14.7611			24.8027			29.246
21.2073			17.2488			26.0943			28.1139
23.4565			18.7793			25.5089			27.9328
21.376			18.7491			25.3289			29.608
22.6594			18.2645			23.9253			29.2952
22.1253			17.3813			24.9032			30.2896
21.1952			16.0223			27.5055			29.2743
22.5056			18.8691			25.8822			27.767
21.0618			17.2703			24.9933			30.8117
20.3408			18.6738			24.8295			27.7683
18.7951			17.4368			25.1881			31.9345
21.577			17.9794			26.191			28.1773
22.3343			16.2025			25.7954			28.9966
19.0214			16.8013			24.9931			29.8921
20.8283			19.2119			27.1977			29.1314
22.0756			15.9919			26.6914			29.6176
20.7548			16.8692			26.3974			29.1577
23.6386			22.6231			27.7025			31.9552
19.811			22.2394			26.9016			31.4495
20.5346			22.8239			28.3337			33.594
21.2154			22.7215			26.4975			32.6562
20.251			20.3497			27.7621			31.2565
21.489			23.0509			27.0882			30.7452
21.8789			23.2211			27.8086			34.9514
20.7752			22.2193			27.0339			33.6925
20.4242			22.4708			28.3317			33.3647
20.1805			20.1725			29.9286			31.6259
21.7582			20.053			26.0286			33.5856
20.8941			21.3411			25.9998			33.6053
21.3854			23.1457			25.3458			31.7589
21.852			21.9662			27.0785			32.3383
20.8054			24.1494			24.3522			30.9284
20.9822			23.0441			27.0308			32.9754
19.2524			22.8336			25.7981			32.794
22.1013			22.4133			27.0957			33.9202
21.1021			19.6678			25.2373			33.3393
21.005			21.9605			25.615			32.5353
20.7375			21.5816			27.3287			33.8005
19.889			21.1871			25.6497			31.9332
19.9066			20.838			28.8938			32.7505
20.198			19.3646			28.0605			31.3087
21.3848			20.8968			27.0281			31.6404
20.9125			21.9592			28.3702			34.4798
21.5738			19.6042			27.6353			31.2071
20.3303			21.9694			27.8872			32.3014
21.5003			22.2835			26.9465			32.2503
20.4166			22.4751			27.7139			30.3115
19.0931			22.7304			26.8247			31.1871
21.3475			22.6487			26.7502			32.4529
21.0648			23.454			26.3024			30.4195
20.8129			21.1017			26.0956			31.8808
20.5158			21.352			27.7803			31.4231
21.7416			21.8964			24.643			31.4291
20.358			22.0054			28.2082			33.4163
22.7241			20.4199			24.8709			34.1358
21.8092			21.9674			27.2497			31.897
22.7268			21.5322			26.4749			32.599
21.7099			21.0281			27.9444			32.9555
21.2211			21.226			27.8472			32.5395
20.5838			22.6124			25.8671			32.929
22.4534			21.4197			26.4588			30.9288
21.2491			21.6293			25.6001			32.9183
22.5352			20.4334			26.0463			32.8875
20.2839			19.8656			26.6448			31.247
20.4643			22.1763			30.205			31.6494
19.4298			22.316			27.3517			31.4191
20.3642			20.3251			25.1165			32.4822
20.7941			20.6219			25.257			33.9849
20.0907			20.7896			29.891			32.5285
20.3729			21.6516			26.644			32.7853
21.7528			21.9113			27.2233			30.551
21.3253			18.9914			25.4023			32.011
21.7312			19.7407			25.0832			32.2389
21.0112			22.8542			26.0495			31.4732
21.4008			21.2539			26.2924			32.5084
20.4081			19.8035			26.4273			33.2361
23.1724			22.0375			28.2417			31.7589
19.29			21.2259			26.2062			32.0406
20.8969			21.5259			26.4955			30.9961
19.8748			20.3874			25.5464			32.9744
21.5444			21.1849			26.8097			31.0192
21.2308			21.4277			26.441			32.2302
19.8007			21.6288			26.4237			32.0101
20.5395			23.0053			25.2711			33.8888
20.3513			21.9246			26.2881			33.4958
21.3891			19.6775			26.0502			32.8852
19.2986			20.744			28.6716			30.1661
21.2175			21.1806			28.0274			31.4805
20.2092			22.6183			29.3046			32.9659
21.0837			20.7355			25.7929			32.1734
20.5434			20.777			27.6647			31.5957
21.6415			23.4153			26.2098			31.2615
20.9589			21.5381			28.9539			31.7589
21.7602			19.8635			26.1925			32.2624
19.7696			21.5049			27.5951			31.9723
20.4528			22.4082			26.5539			30.9103
21.4743			21.7762			26.0284			32.6838
20.2814			21.2988			26.6663			33.9799
21.464			22.0422			27.5909			31.3807
20.0397			21.7812			27.6709			32.5308
20.7574			21.6802			27.8589			34.1629
20.2626			19.1163			25.3622			33.413
20.0747			22.6568			25.5114			30.1727
20.5481			22.457			26.0775			34.2739
21.6252			20.4161			26.906			31.9752
23.177			19.6387			28.1302			31.9035
20.0616			21.4549			26.2202			32.9298
21.1969			20.3013			26.4486			33.4536
21.1393			21.4494			27.1113			32.052
21.9665			23.9754			27.8795			31.5708
20.5803			23.9879			26.3427			32.5753
22.3553			23.5828			26.5349			33.5704
22.5483			24.0574			28.7233			31.8832
22.8351			24.1606			25.9477			34.9521
23.5978			20.4099			25.5274			33.0449
20.8392			21.6097			27.7029			33.8169
20.8513			20.6895			26.6867			33.2012
20.4621			19.0984			27.6664			30.2629
20.5495			17.8064			27.2132			30.2684
18.6826			19.8638			25.7226			31.0311
19.5204			20.9871			26.2609			30.3954
19.575			18.6166			27.189			30.8788
19.4435			19.5388			26.0251			30.2003
21.2434			18.9081			25.241			29.9302
20.6166			19.3296			25.9038			28.1573
19.0829			19.8948			28.0358			30.8055
20.3694			19.3151			27.0134			31.9397
20.8304			19.497			24.4654			30.1198
22.5783			17.839			28.028			29.1276
21.0017			19.1293			27.6951			31.7048
20.5711			19.7427			24.6048			28.4219
20.6698			18.9406			28.4208			29.9844
22.1913			18.2312			27.7221			29.897
18.718			20.3611			25.3999			29.9965
22.4821			20.9105			27.3622			29.7531
22.2508			19.4748			26.4016			33.1043
18.3601			19.6977			28.4884			31.0774
19.347			20.123			26.5808			30.5152
21.0977			18.876			26.0698			30.544
19.2031			21.8836			26.2124			30.4918
19.0559			18.9905			28.2533			28.9215
20.3737			18.3765			27.2026			27.7172
21.0306			19.8317			26.7627			30.4195
18.5683			19.7853			27.8734			29.251
21.4258			18.6419			27.0305			28.0404
19.6673			20.1701			28.7662			30.5525
19.3433			18.1255			26.1313			31.6027
20.2011			16.3531			27.4678			29.3907
21.6233			19.6533			26.1475			31.7934
20.9062			19.5046			27.3632			28.9508
19.2544			17.654			25.859			31.0558
20.7124			18.7603			26.777			31.9643
20.9777			17.7125			27.0328			29.1009
20.6493			18.9356			29.2259			29.3309
19.6826			21.6238			24.8861			30.6291
18.8502			19.5182			28.172			31.8648
20.3635			18.2324			26.4595			32.2773
20.8751			17.8801			26.3753			29.2967
18.9091			21.4306			26.5539			32.1383
20.0164			22.152			24.6194			30.6061
20.4842			20.8056			25.413			30.3171
20.5544			17.7183			25.2092			29.6217
20.8451			20.6978			24.799			31.9072
20.5236			18.8161			26.1592			27.1617
19.0863			20.5624			26.6567			32.3255
18.4015			18.3371			26.4715			29.0948
19.3958			19.7177			27.4013			29.4297
20.0757			18.6155			25.1584			28.8805
20.059			20.4906			26.8037			30.398
24.1049			18.5894			28.4304			32.0673
21.2762			19.3522			27.355			30.45
21.6916			18.346			26.5326			29.3613
22.2182			20.6218			28.4632			30.4004
19.8849			18.6859			27.7128			30.8913
19.9388			19.1488			27.7692			30.0197
19.2119			18.6109			25.8016			29.5595
19.4982			18.6651			27.4645			31.4233
20.6104			19.9467			28.0572			28.6502
20.4993			18.4016			28.5798			28.6722
20.7309			21.1115			27.5931			29.6236
18.485			18.0929			25.6841			29.3492
20.1995			19.6117			27.5995			29.8697
19.3416			17.592			26.1261			30.0937
20.7294			20.4545			25.5015			31.2241
19.0013			20.4175			26.5274			30.682
20.5477			19.545			26.6108			29.9936
19.3164			19.4235			26.8589			30.7024
20.4828			21.287			26.429			30.6775
18.3381			19.0585			25.9504			31.0035
20.6948			19.9609			25.8698			31.129
20.6428			20.0397			27.1737			32.3049
19.4221			18.345			26.9975			31.0843
21.7548			19.7288			26.7626			28.9081
19.3303			20.0109			25.5885			27.9851
19.3818			19.0445			25.5442			32.8
19.9257			20.7125			27.0744			30.682
20.6682			19.2778			24.4967			31.4722
19.1391			19.494			26.0781			31.0926
22.2101			19.5049			24.1947			29.2575
21.0512			18.3414			28.6559			28.2918
18.4998			18.7505			25.5635			30.4103
20.9543			19.0633			24.0934			29.0213
21.1752			20.6229			27.0131			30.9194
19.0709			20.6328			26.8069			32.2534
20.6898			19.4781			24.9781			32.8507
19.7285			20.3408			27.3646			32.6314
20.3437			18.7784			25.959			28.3832
19.6391			19.8037			25.9452			29.778
20.6493			19.1457			25.4235			29.684
20.7989			19.2137			27.5043			26.6703
21.3645			20.0723			27.9663			32.6065
22.1052			18.4831			28.0345			31.8352
20.3393			18.3809			25.1261			33.4269
19.7925			19.2932			25.1718			30.7431
19.311			18.6445			27.8454			30.8176
21.103			19.026			25.8128			29.3424
18.3867			19.2174			25.2759			29.7226
23.5598			20.2467			26.8324			32.8463
23.9913			21.5172			30.785			31.3757
22.5328			21.322			28.8628			32.0261
21.5028			21.1092			28.4286			32.9878
18.4891			21.5251			27.7785			30.0926
20.0554			20.3528			29.0101			33.3181
18.6423			21.0967			30.1028			32.1132
17.0702			22.1013			30.0299			30.5479
20.8852			21.6624			30.2935			30.9023
20.225			18.7374			30.0156			31.7822
19.4549			20.9144			30.7187			30.8864
21.7883			21.0346			28.6783			32.1054
22.4657			23.1348			29.5216			31.4119
18.5929			20.7264			29.3627			33.4856
23.0552			20.1573			28.3372			30.6375
21.3125			20.944			29.735			32.8366
20.965			21.18			27.9116			31.6938
20.3004			22.6653			29.5813			33.5242
18.9172			20.8053			29.3284			33.0558
17.7176			21.1886			29.6551			31.4399
22.0186			21.4491			29.4152			32.2524
19.5019			22.1597			29.6056			33.0475
21.1039			20.5939			27.73			29.8546
21.4329			21.4317			28.9187			31.0024
23.0146			19.6464			27.21			31.4399
21.4053			20.0808			29.0539			32.458
20.1396			23.4281			28.1163			33.9078
18.8324			20.5805			29.3179			30.9844
18.5258			20.4936			27.2317			31.0749
18.7008			21.2647			29.2006			31.3221
19.5496			21.8301			30.2605			31.5386
19.9787			20.345			28.3981			31.4912
21.1717			21.7925			30.0616			31.0179
19.6986			21.0816			31.8635			32.1641
19.5357			21.8648			29.0582			30.0739
19.8743			19.657			29.1116			31.8515
21.1417			20.162			28.8487			32.0897
18.8197			21.3085			26.8983			32.3028
20.9643			21.0016			30.8432			32.4638
20.1658			22.2079			29.5252			31.6067
20.5798			18.9399			30.2157			30.3972
18.7241			20.9006			28.6582			30.955
22.0172			21.9756			27.0947			32.1889
19.218			20.9436			30.7038			29.8158
21.5331			22.987			27.9639			32.0318
22.0542			21.6709			29.6443			32.1641
20.0433			20.3648			28.6438			32.228
21.235			21.5654			29.5278			31.0021
19.0959			20.5088			28.529			32.4478
17.1283			21.4329			30.5405			29.8849
18.5243			20.8462			26.8991			32.0292
19.7423			22.2331			30.5369			29.6361
18.9106			21.0979			31.5224			30.8863
19.8695			22.1562			28.8699			32.3154
19.9554			21.8991			28.3987			31.3886
18.3226			21.005			29.1413			30.5754
20.317			21.9182			29.3416			32.7703
20.2962			21.4628			30.5921			30.278
24.2682			20.9272			30.7073			30.0294
20.9158			20.8328			29.4355			30.1159
22.0848			20.7362			30.8165			31.1881
19.3245			21.474			27.82			31.7823
20.124			22.9382			28.4679			31.0547
20.467			22.3747			26.3218			30.8717
19.4031			20.9749			29.0503			30.015
21.0702			21.8092			28.7584			33.4408
23.1428			20.7585			32.2221			30.7591
22.3062			23.1827			31.0536			31.5511
22.2821			21.8041			32.2221			29.0059
22.4281			21.8707			27.7844			31.3367
20.4973			22.5111			29.9514			33.6762
20.3994			19.9915			29.3018			32.3683
21.5397			20.4867			32.4771			28.6863
18.9186			21.808			28.4039			32.035
20.0855			20.1897			29.2235			30.0747
19.9108			20.2037			27.8389			31.1165
21.1504			19.6695			29.2203			29.5986
18.482			21.5569			28.6452			31.4651
20.2216			20.7899			30.3512			29.4121
20.0097			21.4884			29.4266			29.3077
22.0829			20.4618			29.4385			32.2318
21.9136			21.4213			28.2826			31.7195
19.3418			22.8919			29.4914			33.87
20.7233			22.1013			28.4078			31.8837
19.2793			21.8317			28.3755			32.9836
18.6415			21.3082			28.4143			31.8095
21.9699			21.5835			27.6197			32.0795
22.1266			22.2408			28.0006			31.4914
19.6302			18.4643			26.899			31.0654
20.9426			21.2318			29.7294			29.5871
21.9746			20.6192			28.1381			29.9635
20.6545			20.4762			30.0682			32.6326
20.106			20.2443			31.3625			32.7833
20.3005			21.9671			27.8412			29.9368
19.4419			21.0213			29.0861			33.7534
19.6854			20.6274			27.8294			31.0538
20.1246			18.7454			29.9672			31.6361
19.1349			17.7874			28.7245			32.8583
19.1156			20.7936			26.2528			31.1203
19.2618			22.7103			27.8459			30.9343
20.3768			20.3637			21.0587			28.0122
17.8849			20.5269			22.4978			27.6294
18.3016			20.9737			22.1966			28.2067
18.8535			23.2321			22.6078			25.6878
20.7092			22.534			21.3906			28.3498
19.7445			22.6937			22.7523			28.0264
19.4694			20.452			24.1389			26.5458
18.0066			21.5302			25.5241			26.6587
20.9264			21.8302			24.6824			28.3219
16.8494			19.0777			22.444			26.3637
21.8871			19.2544			24.5658			23.978
17.7088			20.2617			24.5502			27.4663
17.3912			20.6351			22.3317			28.6063
18.179			18.8595			22.1116			30.0835
19.2295			17.5342			23.8902			27.949
21.2134			21.4351			23.5756			27.4924
20.1151			19.8415			23.915			28.1388
21.4218			20.1602			21.0332			27.0154
20.821			19.3321			23.0777			28.0798
17.4996			20.592			22.7716			26.1269
20.8528			20.9434			22.0818			25.063
21.5048			19.9797			26.143			24.824
21.2556			21.4562			24.3451			27.8682
18.7219			17.7308			21.0377			27.6741
20.2444			18.9098			24.6858			28.0074
16.362			21.3197			22.9833			25.5653
20.7138			19.9791			20.8005			27.0346
21.4422			20.6913			23.0481			27.6936
17.8561			19.8117			26.1862			26.3684
19.8095			18.3259			25.6552			28.0861
19.6228			18.472			21.3968			27.379
17.3157			18.8601			23.5866			26.8013
17.8745			24.1064			23.7933			27.2498
16.5085			21.8407			21.769			27.3347
20.943			17.7129			24.4727			27.1675
18.7285			19.4618			24.2992			27.2006
21.6911			23.947			23.5731			27.897
18.6662			18.7236			25.1186			26.3991
16.6325			19.5653			24.5034			26.1338
17.8865			21.6587			21.4607			29.7758
20.7618			23.2448			24.6219			28.8731
19.3347			20.453			23.688			28.2018
21.0997			19.1189			22.1903			28.3033
18.2363			20.8966			24.1661			29.5978
18.4874			19.0777			21.2248			28.7881
22.2335			23.1631			26.4154			28.6736
17.4256			22.5089			22.7899			27.4774
18.36			20.3265			24.5752			27.9927
19.2307			21.0737			24.528			29.267
20.6943			21.0781			23.3698			27.7846
19.2464			19.5438			24.7991			25.9794
16.1162			18.9533			23.3029			27.7631
21.1907			17.6752			22.683			28.7504
20.4913			20.9875			23.5752			26.8019
22.3436			22.3698			23.7321			27.0568
18.4156			22.1544			23.9153			25.1318
20.373			19.7054			23.6409			26.2644
18.2846			20.0657			24.9547			28.1874
19.8227			18.9478			23.23			29.4038
16.7294			19.3543			25.4176			27.1224
19.0498			19.2864			26.0163			25.5475
19.6509			19.3556			23.1596			27.7594
19.3015			18.8128			22.2825			31.4183
20.425			22.1912			24.6135			25.9576
19.5085			21.3686			23.6511			27.9215
19.982			21.6073			23.446			28.0558
16.2103			17.2424			23.1985			28.8544
22.5084			19.8551			24.8955			26.1879
18.8034			19.8957			22.9311			26.2291
19.008			22.9223			24.027			28.3704
22.1008			19.1753			24.9729			28.5634
18.2519			19.5889			25.3015			30.3622
14.9242			19.2079			23.4084			27.0636
19.0609			18.0239			21.9559			29.2488
18.4663			19.7978			23.8688			26.4351
19.1699			20.8953			23.6028			27.1299
18.0061			18.7294			25.6042			27.3388
20.428			19.4179			24.0787			26.3462
20.3117			19.4155			23.0597			28.2904
17.2187			22.0275			22.3156			28.1475
20.1192			22.6888			25.1181			28.8421
19.2509			22.3817			24.4091			26.4294
15.2485			20.9954			23.9167			26.8843
22.5837			19.9225			24.2993			27.4112
23.5129			21.0519			23.3209			26.7532
17.3955			21.4739			21.5628			26.5092
19.4968			18.5085			25.0237			26.7321
19.3569			21.3697			24.2745			26.5904
17.735			23.8654			22.8719			28.9038
20.9297			17.3028			20.507			28.1373
18.3893			20.7595			23.8365			26.4131
15.05			18.7066			25.3884			26.1788
18.489			20.1465			24.3576			28.2751
18.9066			21.4203			24.2891			27.5559
18.7279			21.9142			23.7638			27.9109
22.0461			22.8963			22.4445			28.7962
19.2646			19.8946			26.0637			26.9305
21.5245			22.314			24.7869			26.9556
18.5281			21.2787			24.5652			29.2113
19.7445			22.1447			22.3228			28.3209
19.4533			19.7573			29.8894			30.9606
21.3697			20.97			31.0521			30.3614
22.1688			21.9629			30.468			33.6603
22.4673			22.0832			27.8093			29.222
20.8811			24.197			27.1679			30.5911
23.0008			20.3428			30.3893			30.195
20.8833			22.0186			28.9758			31.3116
23.1326			20.5278			31.2096			32.8328
22.0789			19.5503			29.2525			30.8242
19.3996			21.0959			27.5381			32.1103
18.9655			21.2529			29.0142			31.5286
19.3454			24.0343			29.0772			29.2529
21.8163			18.3701			32.0407			31.2965
22.123			20.2869			31.894			31.157
21.3376			23.5753			28.2224			30.2861
20.4735			21.0468			30.5165			29.9464
22.1271			22.2121			28.5408			28.4943
22.5915			23.5949			27.2185			32.3682
18.8406			22.7182			29.4582			31.5485
22.3393			18.143			31.0521			29.994
22.4496			20.5589			29.4525			30.4638
19.9809			21.3789			27.1989			32.1528
20.3494			21.9666			30.7104			32.3949
21.3137			22.943			29.959			30.6119
20.3655			21.182			29.6483			32.1763
23.2901			20.4389			31.8615			30.9528
21.8163			21.8075			32.5379			28.0803
20.2315			22.2468			29.5039			29.6657
19.4179			19.579			32.9398			30.6839
22.2128			20.0656			28.8433			31.6728
21.4386			22.0661			31.5728			30.0114
20.8298			21.562			32.2113			29.7469
22.3528			22.5055			29.7498			32.2228
21.8434			21.5737			27.269			28.4987
23.5845			21.5774			29.6154			28.8965
22.1328			19.8684			29.088			31.1789
20.5637			21.9189			29.2292			30.9817
18.8912			20.1277			30.7308			30.753
21.6159			20.7557			31.5677			30.814
20.1599			20.3194			30.1696			28.4717
20.0661			18.9685			33.2037			30.0091
21.5905			18.5603			28.7859			29.5704
21.2522			20.9348			28.7859			29.3821
20.834			21.3266			30.7312			29.7926
20.9634			19.4046			28.3241			30.5482
23.0136			23.4975			30.3775			28.5765
20.53			20.1547			31.1312			28.2241
20.0189			20.7287			32.4689			31.889
21.7197			19.9821			28.7538			30.4903
21.0733			19.8467			30.7633			31.2868
20.4102			21.2513			29.8889			31.2841
20.8424			19.5759			26.9668			30.0606
22.0405			20.8075			31.2671			31.095
22.323			22.4264			31.2666			29.4243
20.207			20.6293			28.3303			28.0776
18.3443			21.2601			30.566			30.3123
21.8538			19.066			28.1779			30.2923
22.2833			22.1073			28.0793			30.2499
21.2392			21.2064			28.2146			29.6185
21.2502			23.2892			31.1863			29.5976
22.9787			23.1023			30.3336			32.199
21.6139			22.735			30.3634			29.6925
19.6512			21.3416			31.5099			30.5083
21.9055			22.0659			28.9394			30.2527
21.0239			19.6897			28.3646			29.6111
22.7981			22.5369			29.2675			31.0299
22.6541			20.2112			29.4606			28.709
22.6925			23.9355			29.5613			30.2169
21.8239			23.92			29.8838			29.7628
20.4722			22.3141			30.95			29.6784
20.6992			21.9145			31.5863			31.7502
21.7387			24.353			29.5102			32.2802
21.5078			21.8142			31.4665			29.6057
21.1942			22.862			31.0069			29.3518
24.0525			20.1189			29.804			29.8868
21.6697			21.0412			30.4221			29.7237
20.8779			24.036			29.0847			31.5945
19.9434			19.8103			30.0859			28.165
20.7549			21.2915			30.0115			28.7941
20.2898			21.9189			32.4822			29.8658
20.8197			21.5081			30.0994			32.1944
19.9898			22.2507			30.601			30.9195
20.4343			21.5546			29.3572			31.1539
20.476			19.7726			30.603			29.6064
23.4149			22.2108			28.969			31.0916
22.1278			21.6609			31.4686			32.0185
19.3148			20.4218			32.2035			31.9898
20.555			18.4966			32.1129			30.6738
21.2588			19.1531			29.0486			30.548
20.592			18.7351			30.0033			28.4434
20.3386			19.9562			31.8474			30.9631
23.5359			21.2764			30.5778			31.4674
19.2772			21.5174			30.2398			29.49
21.7764			21.3255			29.7558			30.7433
20.1321			20.6418			30.2122			30.4485
20.3089			18.4865			28.2872			29.7163
22.7463			18.7517			27.2688			28.9179
21.3572			20.3079			29.0341			31.9275
22.4071			18.5272			29.2837			29.8313
21.3176			21.0442			30.7428			28.6387
22.0526			19.56			28.2567			34.0906
21.959			21.721			29.0222			31.0815
21.1794			15.6947			30.2712			26.86
22.5124			16.2621			31.0088			31.5937
20.4184			20.3972			28.0949			31.8428
21.6483			16.3979			30.9389			27.9007
21.9312			20.5853			29.7928			32.2919
23.3723			21.4154			28.9955			31.8157
22.6607			17.2347			30.9512			26.8734
20.2737			17.9226			30.1173			26.6161
21.8978			17.7615			31.0808			31.0462
22.5685			17.9492			32.3867			30.6172
21.6865			15.8652			26.9547			28.699
22.4519			18.5825			31.4627			30.9724
20.47			17.1424			29.0539			28.9297
24.8612			22.819			30.4788			32.6308
22.6476			17.0938			29.2663			25.4611
23.3045			18.3752			30.6653			28.5979
22.1697			21.5936			28.7328			29.3365
21.813			17.9921			29.5595			25.3912
20.8803			18.2086			31.2186			29.4
21.417			20.2629			30.4567			27.6797
22.6584			19.4152			32.8704			29.0371
23.4787			20.851			28.8375			33.7293
21.5346			18.5174			28.1062			27.9664
21.2395			24.0966			28.3819			29.0201
22.6058			16.2538			30.0226			31.3406
22.6419			19.5562			28.8442			32.4072
22.9466			17.0395			29.1917			29.0301
22.6454			19.7759			28.5339			28.9657
23.8379			16.4072			30.5675			32.28
21.3043			18.4605			28.9085			30.7745
21.239			22.256			31.2406			31.0257
23.3382			20.6172			30.1342			30.1643
22.5497			19.225			28.5637			32.7234
23.3718			22.3763			29.1804			31.7149
20.4478			18.0855			29.169			31.1118
23.4361			17.0861			30.7087			27.5523
22.0574			20.4551			29.6631			31.4783
21.8711			18.4505			30.3581			30.7091
21.4487			20.7605			30.2297			30.0359
20.3784			16.3428			29.2168			29.0047
21.9425			19.3518			29.9296			27.5322
22.4058			20.5415			29.3792			30.9493
22.5483			19.6885			30.1165			33.0012
23.1214			20.927			30.2812			30.896
21.7313			21.4777			30.2772			31.277
21.467			22.1651			29.9764			27.9913
21.1648			17.7382			29.869			30.4814
21.8571			15.3102			30.6754			25.6749
21.4364			17.8566			28.9032			29.6779
22.1413			20.0759			28.3835			31.8115
22.7707			17.6646			29.5661			28.2717
21.0383			15.7605			30.1039			31.2869
22.5269			17.6524			32.0411			30.1822
21.5232			20.996			30.6728			30.0377
21.1491			22.822			29.9455			29.1269
22.0803			19.2442			28.5986			29.7557
22.3048			17.8315			28.3218			29.9293
22.6223			20.3534			29.8797			33.3884
23.8147			18.3549			28.7654			29.7238
22.0067			15.1982			32.5234			30.4947
20.0041			23.1235			31.7599			33.4139
21.7497			22.6507			31.1404			30.1242
21.7414			19.4634			29.9096			28.1341
24.7856			16.7293			29.8582			29.2376
22.1402			20.1011			28.7611			26.4778
22.8504			18.336			28.977			26.0332
21.3949			17.6393			30.1066			30.3709
21.2595			22.8989			29.914			29.5358
21.5228			20.7677			29.4476			31.7312
20.903			21.6838			30.1295			25.025
24.4649			16.2199			30.3158			29.393
22.7108			14.0428			30.3352			27.2488
21.9615			21.6098			30.9024			25.607
22.9318			18.5417			31.5194			30.0544
21.3021			20.5832			29.3918			25.0483
22.5083			16.108			29.5926			27.0041
22.4899			19.2626			28.266			27.4206
22.2476			17.3259			31.1916			33.2167
22.0152			19.5443			32.4796			29.2646
22.8826			18.6765			29.849			28.4132
21.3189			15.1617			29.2878			29.7129
20.9436			17.0171			29.1922			29.568
22.1611			19.9018			30.9489			28.9803
22.4136			19.4877			29.7715			26.4476
21.8021			17.4235			30.2083			23.3778
21.8737			17.6913			29.0402			28.5073
22.413			15.9615			28.3364			25.6418
21.9829			19.8718			32.2754			28.9866
21.7183			17.2149			29.8642			29.2614
21.5802			21.3488			32.1587			30.2308
21.5902			18.179			32.0079			28.2762
20.4144			19.8451			27.9405			31.5715
21.822			20.6089			28.4012			27.5693
22.0882			17.3853			29.3543			29.8053
21.9276			16.3245			30.5612			31.8137
22.6012			19.4485			29.3253			27.194
22.1807			16.0799			30.1134			31.0351
23.0848			21.0479			28.2639			26.5886
21.0496			17.681			26.4329			30.7689
18.9517			19.213			24.526			31.4947
19.3018			18.0815			23.3973			31.4861
21.9774			21.6047			24.575			31.1691
20.9329			19.9243			26.686			32.2905
21.2783			21.8655			22.9204			31.0064
22.0806			20.5611			25.6661			32.138
19.9424			18.9798			23.8865			31.4463
20.873			19.6537			27.2891			31.7673
19.9915			20.1462			24.5889			30.3615
21.0719			19.1917			24.4645			31.3799
19.3661			18.694			25.6397			33.4613
19.987			18.9165			25.3584			30.3556
18.3169			19.3735			24.7526			31.873
20.7846			19.8292			22.6729			29.8214
19.3781			19.2077			25.5671			30.9468
22.8359			21.4774			25.1496			30.9083
18.7644			19.4042			23.8614			29.8035
18.3239			20.1313			23.3268			31.5552
20.739			18.9753			25.6537			31.1299
21.1002			19.787			23.5832			31.8073
18.14			16.7343			22.2801			30.9096
20.8012			20.1636			21.6459			32.0729
21.1337			19.0006			25.7479			32.391
20.0339			19.5036			23.3562			31.121
20.1925			18.6269			22.8431			32.1022
18.7285			22.5049			23.7167			32.3508
17.5115			21.07			23.4447			32.9247
19.8308			21.0042			26.8905			31.5245
19.7273			18.362			22.8803			29.366
19.1832			19.2443			23.9289			29.1416
19.6021			18.1638			23.5479			30.8899
21.8591			21.1547			22.2359			26.0312
19.8223			20.3242			23.1543			30.6289
19.0276			18.585			24.6862			30.2697
20.0313			20.3459			24.0224			31.3742
20.6625			20.3897			24.1055			31.3014
20.6703			18.7281			24.5535			31.7726
19.2756			20.2989			25.5755			28.8193
18.4636			16.8829			25.4033			29.9506
17.8613			21.7419			24.4583			33.0006
20.3028			18.069			21.1881			32.1195
20.5701			19.5543			23.2258			32.859
19.8995			20.9677			25.0285			32.9014
19.2172			19.9436			26.5987			31.8946
18.7753			20.6859			25.1214			31.1008
20.7913			18.7555			24.7486			32.9279
19.3179			19.987			23.849			28.7173
21.7765			17.2936			25.9219			32.1476
19.9992			20.7115			25.22			29.4247
19.8752			20.763			24.5738			31.3645
19.7128			20.8165			25.3544			33.902
19.1496			19.1479			22.0553			31.0499
20.3174			19.8585			21.1848			31.757
21.1742			18.7986			23.5395			33.0616
18.3931			19.319			25.9767			29.9776
18.6371			17.9119			26.5551			30.2001
21.5629			20.227			23.5736			31.2663
18.7903			20.1853			23.4423			31.4925
19.4968			18.4979			23.1543			30.6022
18.481			20.7096			23.9462			30.9512
20.2339			21.4941			24.3249			29.4599
19.8187			19.5223			23.0521			29.6959
18.4164			18.5477			23.3411			30.9331
20.2901			18.8547			23.4119			30.4306
20.0434			19.7622			24.853			29.814
19.5364			21.7725			24.6961			28.2436
19.2755			19.1031			24.5573			29.8806
19.1117			20.0092			24.4759			31.032
18.694			18.0304			23.7366			29.2583
20.9853			17.7417			23.3687			33.4935
19.732			20.6401			21.9284			29.7704
20.8746			20.512			22.8805			30.2243
20.5811			21.081			25.6779			32.5301
19.8737			18.0195			21.925			29.4664
18.9541			19.5986			26.0434			31.1687
20.1451			18.9628			25.2249			30.5462
20.3423			18.6527			25.7423			29.8854
18.7233			20.1635			22.3927			32.4034
19.2294			18.7793			22.78			31.9209
21.7685			17.2564			25.6894			30.8759
20.2808			20.3356			24.8571			30.2089
18.5578			19.6841			23.3617			31.4751
20.3298			18.6292			24.5283			29.3146
19.9977			18.0531			22.6757			30.8002
19.1022			17.9003			24.319			32.6198
19.0624			19.1055			23.7642			31.9558
20.9094			21.1176			24.1564			33.7435
21.3084			18.8354			24.162			32.6111
21.7138			20.3516			22.4617			32.1637
21.2854			18.6668			23.9325			30.8159
19.8867			19.4095			25.0832			28.3781
19.3869			20.8778			21.9114			31.7802
20.5511			20.0456			25.1384			32.1747
19.7691			20.9058			24.4659			27.8537
17.828			18.7104			23.7279			28.8032
21.486			22.0981			24.3937			30.6776
21.163			20.6659			24.5271			30.5315
19.4434			19.6633			25.1499			30.753
18.8157			19.4641			25.1769			33.5263
21.1826			22.9709			20.8494			28.637
17.7548			24.0566			22.6569			32.4815
21.0808			21.725			22.2867			29.0154
20.9554			23.8024			22.9602			29.2719
18.8264			24.9258			22.6047			31.4497
19.6521			23.6646			21.4937			30.3205
18.3857			23.4868			22.3737			30.8741
18.789			22.1494			21.8521			30.3812
18.3329			21.7966			22.1443			29.6309
17.9828			23.3757			24.957			32.3509
19.3491			21.0335			22.0994			30.4032
19.4111			22.6195			23.1736			28.7302
18.9306			23.3188			21.9473			31.6336
20.8098			21.63			22.2067			28.7509
17.7331			24.2421			22.6296			29.3205
19.7906			21.9756			22.449			30.2901
21.8872			21.6937			21.3525			30.9459
18.8641			22.4758			21.3379			30.8361
21.4969			21.9287			21.9676			29.4397
19.4719			22.0186			23.2509			27.8097
20.871			22.1476			23.2065			31.5291
23.405			21.7703			22.2135			31.3512
18.6554			21.1934			22.5437			31.0478
18.4908			23.2957			22.8726			31.8758
19.9665			23.1052			23.9214			30.1763
19.7821			19.7776			21.8445			31.2791
19.177			20.7864			22.1107			31.1654
22.4906			21.6446			23.2665			31.0277
17.8032			22.5537			20.0852			32.7723
22.1387			22.4091			21.2183			29.8181
20.4166			22.8966			23.7494			29.2511
20.6716			23.2365			21.7328			30.6031
17.753			22.6601			23.3806			32.4765
19.4829			23.6626			20.3113			30.4595
20.8698			22.3253			21.5678			29.4803
20.7335			21.1771			21.6834			30.4808
19.3859			22.6983			21.8524			28.3722
21.8405			22.5389			22.1178			29.9833
23.4052			22.5745			22.7275			29.3844
18.3806			21.1914			22.4973			31.7241
23.0158			21.8311			20.9372			32.0701
20.3869			23.9324			23.1791			31.7815
18.9332			21.9577			22.5927			29.1431
19.5073			23.4341			23.4705			29.802
19.3489			22.8344			23.9132			31.3691
20.8546			23.3597			22.5216			30.4434
20.8741			25.6949			21.2496			30.7597
18.5472			22.5901			22.3137			30.4754
20.7551			21.3309			22.8141			28.8587
19.4822			21.6459			21.7521			31.2032
20.7729			24.3546			20.9743			32.4529
22.7843			22.1686			22.0311			30.1523
19.1299			23.8605			23.2478			31.7891
18.6162			22.168			22.3537			30.5342
19.188			22.0311			23.1772			31.535
17.5187			22.0035			21.6392			31.1251
22.6017			24.7667			21.4904			33.2169
18.3329			21.6042			21.6266			31.2548
20.236			22.059			21.9734			31.4088
20.7291			23.156			21.6439			29.8485
18.954			21.9614			21.907			32.9898
18.4542			21.7056			23.2035			30.7884
22.0141			21.5648			21.6178			28.682
19.7907			23.7941			23.7155			31.7721
20.5025			23.808			22.0173			31.2613
20.0877			22.7247			22.1534			31.9255
16.7597			26.7928			22.0994			29.43
18.7725			22.6865			21.235			30.9669
19.1731			24.7167			23.4608			30.1126
18.1013			21.1861			22.31			30.5512
20.5882			20.7197			21.9289			29.9365
21.1325			20.2878			22.8468			28.3059
18.2568			22.9016			21.9011			28.2252
18.1147			22.1834			20.2143			31.714
20.6312			23.9021			21.7199			30.5556
16.6942			21.2127			20.6478			30.2674
22.9949			23.3787			21.4394			30.4505
21.4969			22.0504			20.4856			30.4221
19.1703			22.7512			20.9962			32.4619
19.4924			20.8402			22.616			30.4251
19.2866			22.994			22.8303			33.0645
17.4458			21.7807			21.7279			29.6293
20.2989			22.7662			21.2708			30.6104
22.6526			20.4315			23.5085			30.0506
20.3377			23.1939			20.3311			32.6841
18.7427			21.2045			23.2662			28.2544
20.1304			23.8668			22.1103			29.6997
19.7441			22.6099			21.911			28.2991
19.8494			24.2121			24.2439			30.7079
19.9052			23.1367			23.6562			30.5694
18.8497			23.5105			24.2874			28.7889
19.5799			22.4551			22.3579			30.8099
23.3297			23.8289			22.5193			28.5108
20.3082			22.1124			22.1674			31.6215
17.6134			24.7776			21.6432			31.5023
21.4811			23.7676			21.2249			30.8829
18.667			22.6229			22.0502			30.358
21.2361			22.141			23.0051			30.3759
21.1029			23.4216			22.6147			30.6456
18.819			22.0788			22.1096			32.3879
19.1909			20.5483			30.7579			30.8574
19.372			22.334			29.5437			26.1167
19.9224			21.2471			30.5191			29.6154
19.5427			20.7114			27.9004			24.5158
19.1813			21.3457			28.6565			26.339
20.0215			18.9544			29.9391			27.7627
19.7858			20.3901			31.1248			28.0407
21.0281			20.6982			30.8814			29.8601
19.9262			19.6359			29.7698			29.5455
19.592			22.3017			28.9472			27.3792
19.9965			18.7626			31.4471			28.8074
22.2986			20.4118			29.9435			26.3846
21.0319			18.5857			29.7991			28.5373
19.4672			21.2664			28.6944			30.6066
19.5521			21.0373			30.5617			27.1729
20.9517			23.7914			30.0532			29.2034
19.914			20.7185			28.1879			29.9329
20.8715			21.4105			30.5038			29.1396
21.3262			20.5064			29.0656			29.1374
21.2959			22.1676			31.0121			26.6674
20.4203			20.2549			30.5723			29.5528
21.605			21.6794			31.2615			29.0422
20.9246			21.4935			31.1675			27.9515
20.1229			20.3206			28.9543			29.7437
17.9457			22.2204			32.0638			28.2515
20.6986			20.7808			31.0318			27.9799
20.1464			21.4175			28.1824			28.9273
19.6843			20.0553			28.8738			28.4391
19.7248			19.6153			30.1371			28.3492
20.1714			21.3893			28.066			28.7032
19.7741			21.9868			30.0716			28.5066
19.6084			21.569			29.2778			28.4545
20.5251			20.0984			29.9523			28.7936
20.2275			20.7119			29.4543			29.3179
19.5925			22.5115			29.3141			27.0256
19.2372			22.364			31.9686			25.0467
20.6396			20.4104			29.8839			28.2497
19.1629			20.7033			29.5737			30.5938
18.7607			22.8021			29.929			27.1606
20.1947			20.4643			29.5546			30.0491
20.9702			20.5537			30.5894			28.2681
22.1067			18.6901			31.9016			29.2279
20.1134			21.9708			29.9413			28.3831
19.0726			21.0292			30.544			27.9624
20.53			20.6036			29.6175			27.204
19.6875			20.6518			29.9282			27.8649
19.9873			20.8122			30.1706			29.4
19.8672			21.4419			30.0503			28.9082
19.6834			20.6784			29.646			28.4768
20.2901			19.2623			28.8322			27.5153
20.086			21.0985			30.1459			29.18
21.456			21.1915			30.4553			29.3989
20.5133			22.5855			29.5353			27.1551
20.1508			22.2689			27.8462			31.0416
22.2515			18.7046			29.8327			29.0807
20.3613			22.238			31.0486			29.3228
18.8116			22.467			31.2398			28.0028
19.5451			19.0044			30.2154			30.3233
20.7326			21.4683			30.6805			30.565
19.7021			20.2033			29.6627			30.276
19.6074			19.331			29.2715			26.9141
21.1477			20.5325			30.4577			29.1741
20.6057			23.306			28.611			25.9534
18.9214			22.0087			28.106			26.872
19.7306			22.4621			30.6581			30.0831
20.845			20.4463			30.3041			26.8185
19.8762			19.9594			30.1778			25.9883
20.4053			19.9693			29.1786			28.0878
20.2218			22.2388			29.4821			29.9799
20.9764			21.1348			30.4524			29.8436
21.152			20.2839			30.2186			27.1877
20.9471			20.9534			31.2053			28.3368
19.5433			19.7092			31.3456			26.9479
19.8899			21.6768			29.9974			30.7887
18.8598			22.3073			28.7855			26.6658
19.4771			22.4204			29.0385			27.7288
21.6512			20.268			30.4381			28.9419
20.8088			21.0606			30.8766			27.9396
18.3966			19.6767			29.6804			26.435
20.4418			22.1834			29.338			30.3075
19.9612			19.7135			30.7544			28.8605
21.066			22.5946			30.4539			30.6892
18.9137			21.0454			29.1933			27.376
19.8039			21.8848			30.896			28.9856
19.8337			22.8674			30.8834			27.4818
20.7329			20.1054			28.9293			31.582
18.2855			20.2532			28.5151			28.4172
20.2856			20.1941			29.6989			30.7845
22.2056			19.9103			29.5039			27.609
20.6377			21.7006			30.8029			28.1397
22.0558			21.0648			29.2062			27.5972
20.9165			23.4112			29.4672			29.8478
20.6625			19.8818			30.8899			29.5875
20.1595			21.199			28.2519			27.8341
20.02			23.2232			30.9165			28.7112
19.9903			20.3229			29.0548			28.4623
20.3279			22.1931			28.5711			29.0086
20.2311			20.9781			29.6886			29.2733
20.3391			19.8438			29.2185			29.7363
20.6692			21.0623			30.1897			27.4363
20.9605			17.1327			30.339			29.3094
21.6896			15.6159			31.6797			30.4653
20.2155			15.6104			30.9506			28.0955
21.2878			16.2085			29.2622			30.3486
19.7034			18.9495			30.5526			32.0568
20.5618			17.868			30.9774			27.4653
20.6593			15.7332			30.0112			27.5768
21.0097			16.4206			30.8153			30.9632
20.4721			17.2683			31.6549			27.8807
19.8095			14.1513			32.2027			35.4975
20.254			17.4785			30.7787			27.3185
20.7935			15.2565			30.7528			30.4474
19.9786			16.5859			30.4395			28.3609
21.2201			18.1305			30.5816			30.1381
20.6948			20.2292			29.8678			27.0479
20.6994			17.1097			31.0588			30.4996
20.3465			15.7284			30.7047			30.2785
23.0606			19.938			29.7445			26.0787
20.3144			15.2101			30.8228			30.7408
21.8262			15.0771			31.3002			27.1263
22.1857			20.6817			32.0705			27.7668
21.4399			17.4283			31.0271			30.9599
21.7417			14.9856			30.731			31.1315
20.2097			18.2033			34.2181			29.578
19.765			15.7276			30.4786			29.0736
21.2745			15.3163			30.3536			29.0189
20.9635			16.8481			32.8556			26.1379
21.0968			19.6902			32.2021			27.9764
21.124			19.0597			32.4529			26.9477
22.2362			17.1456			29.5641			31.2489
20.4818			19.8792			31.3195			29.5466
22.1478			16.3868			30.3761			32.2674
21.5612			16.983			30.0271			30.2042
21.6216			16.8282			30.2964			32.0213
21.8823			15.9498			30.0392			32.2227
18.8366			15.0623			31.4332			34.6956
20.6754			17.2112			31.67			29.849
21.7496			18.1268			31.2948			30.6897
21.2872			16.5375			31.9948			31.9564
21.1188			17.3395			30.7857			32.1998
21.6735			16.4273			31.2499			27.7479
22.5693			16.769			30.5124			29.5701
20.1015			17.5238			29.4848			29.4913
20.9198			16.7994			30.9939			31.8084
21.2667			15.1733			31.2044			27.3077
19.8947			14.9764			29.322			32.0971
22.0097			15.4289			32.0971			29.0772
19.6099			19.9897			30.73			31.8227
21.0691			15.8919			30.7926			29.0038
20.4642			18.5328			30.7303			29.9744
20.1766			14.5868			31.175			31.6408
21.2351			16.5814			31.5751			28.5359
20.2008			15.5345			31.247			31.6968
21.2967			14.5001			30.7704			27.7503
21.0338			14.502			31.723			31.3097
22.5756			20.214			30.8767			28.5307
20.8766			16.6891			30.4574			30.3126
22.4111			17.2462			30.6655			29.5997
23.221			15.6374			29.1894			29.1777
20.5501			15.5665			29.95			31.1049
20.6994			15.6386			30.765			30.6679
20.8997			15.267			30.2743			27.045
22.8295			16.2953			29.5908			28.5351
20.984			15.1984			30.9135			28.637
20.645			16.505			29.9352			28.9047
19.9602			18.4407			31.6266			29.7834
21.3228			15.6795			31.8398			26.9262
20.5622			16.3389			32.2378			28.9562
23.1847			16.2331			30.2766			30.3739
22.5558			17.4033			30.0211			29.5832
21.1251			16.8926			29.2651			29.8726
22.0279			16.3165			28.1129			30.701
21.1944			19.8871			32.6134			27.3592
21.9912			15.771			30.4773			30.1879
20.9617			18.455			31.1453			32.4092
21.1691			16.2854			31.2877			32.0576
20.6046			15.7651			30.9389			30.3914
22.526			15.2003			31.9827			31.8357
20.5835			16.6169			31.5634			33.198
20.1088			16.0052			29.5937			30.3026
19.5303			17.5206			31.0777			28.5339
21.8843			16.1877			29.6922			30.6703
20.6292			16.4722			31.8229			28.4037
20.8748			15.2193			31.5323			30.3211
21.6992			16.7591			28.8594			28.8142
21.1078			17.3332			29.9473			33.0807
20.5377			16.4726			29.8116			31.0116
20.1822			17.0179			31.3877			30.1956
19.7962			17.8167			29.3448			27.8472
21.242			15.3954			31.185			30.7838
21.4541			15.6834			29.6675			29.8502
20.7768			15.0857			31.0014			29.5479
21.6681			18.5314			32.0323			26.4918
21.5015			15.5			28.7781			30.5085
20.8209			16.5246			31.7325			31.2751
22.3575			15.8417			28.9231			28.7922
21.469			16.9394			29.4071			30.0142
21.4701			18.0141			32.4121			28.6813
20.9172			16.3681			29.5931			29.3519
20.2704			20.4742			30.2252			29.12
20.3134			23.7536			29.9386			30.5235
20.3695			21.2313			28.0572			34.2135
19.1301			20.036			30.0501			33.6441
19.7134			21.1056			28.4474			29.9946
18.9034			21.1943			28.227			32.8202
20.2738			20.169			28.7084			29.3517
18.9074			19.1055			30.3356			31.0158
20.1301			25.1047			29.769			34.0669
20.5343			20.8178			28.1022			34.359
18.1247			21.0629			29.2871			28.7068
19.3735			21.0154			31.1486			34.7315
20.341			22.3668			28.5648			28.7888
20.1956			20.0155			27.8837			31.1152
18.8456			19.6021			28.3239			31.8485
20.1671			21.8264			31.7481			33.5825
20.4407			21.5326			31.5589			32.5722
19.2488			20.5031			27.3336			30.9728
19.1792			20.9857			27.1225			32.2988
18.8889			20.5564			27.5959			30.1917
19.9951			20.0448			28.4421			34.2809
20.5639			21.3644			27.6654			30.2911
20.4776			21.3041			30.2578			31.0163
20.4518			21.6234			31.1738			31.8121
20.2654			21.1882			29.0651			31.8535
19.6743			19.174			27.1224			28.5201
20.2407			21.2449			30.3764			31.0724
18.5349			18.4876			27.6916			31.5863
20.4375			20.4831			30.0911			28.8881
17.5725			21.4485			28.8244			32.4251
19.9169			20.6252			28.2297			35.5616
19.0034			20.4277			28.6075			32.7921
19.1389			21.5629			28.0518			33.6932
19.1206			19.7275			27.8442			33.6167
18.9118			21.3585			31.1573			28.5492
19.3052			20.7554			28.3979			29.2032
19.3924			22.896			29.4299			32.7549
19.2993			20.3837			31.1533			32.8752
20.3985			20.6685			30.7986			32.0025
19.8358			20.6873			28.4901			31.3694
19.1828			19.9615			28.4935			30.6141
19.5624			20.9753			28.9832			30.038
18.2045			20.8773			29.1648			31.9357
19.291			19.4374			28.0286			33.3388
19.57			20.5345			32.1456			34.7514
20.4867			21.4098			31.0334			31.4175
20.9027			20.001			31.3888			29.9515
18.1561			24.0723			33.3219			32.4658
19.127			21.2794			29.3317			30.0889
20.7849			21.7199			29.1743			30.4919
20.2298			19.3687			28.7867			30.7538
19.7571			19.2851			29.7979			32.3642
19.7112			18.6255			27.2125			29.2786
20.6649			24.969			28.5301			31.5717
19.7537			20.3751			28.4151			29.4181
19.0369			22.0692			30.2375			32.236
20.3487			18.6582			28.1158			29.1592
21.1052			22.0135			26.8746			30.3272
19.4474			20.9178			30.3367			31.415
18.9229			22.0091			30.841			32.5854
19.8205			20.9989			29.8658			28.6048
18.3939			21.6654			29.4192			33.5101
19.0623			22.2036			28.3935			30.8043
19.2343			21.1989			30.7752			30.4973
19.3723			18.0452			28.9625			32.6039
20.3077			23.3139			29.3783			32.6657
20.3253			22.2285			31.2905			30.236
18.764			19.5068			27.9155			32.276
19.7211			20.571			29.8648			28.623
18.6276			21.9077			29.3045			31.4131
18.4516			25.2399			28.8407			31.0169
18.4123			19.7334			29.5033			30.9811
18.3001			20.5038			29.3645			29.7658
18.3465			20.6484			28.5103			30.9331
19.4248			21.2984			29.1622			34.5245
20.7421			20.9257			29.6212			30.0293
20.4262			20.1086			29.9924			28.5116
18.7681			21.1315			27.7464			31.7409
20.0406			21.4601			29.4612			32.2161
19.7636			20.1385			29.9378			31.8284
21.1368			25.6713			27.4863			30.1443
20.0843			19.1464			28.5568			31.2831
20.5543			20.772			30.6658			29.4117
19.8478			23.4565			28.7689			34.4172
18.9911			21.162			28.2603			30.7974
20.4201			23.5183			28.7831			31.0913
18.2746			19.5399			29.4167			32.4791
20.1079			19.5418			29.7147			32.5514
19.1328			21.2256			29.0555			32.8272
21.3034			21.8306			26.9397			32.4589
18.8971			20.2145			29.1973			34.6717
19.8638			20.8439			28.5503			31.7539
18.8056			22.3312			27.4023			30.9058
18.2914			18.6031			28.2801			32.3636
18.1826			19.8046			28.2065			30.0614
19.5707			19.6822			29.8836			32.5143
20.2915			19.393			27.5046			31.9801
18.5349			19.3617			28.4279			34.5092
20.6407			21.2948			26.1998			33.0482
20.3001			19.317			27.9386			32.7067
19.0009			20.6585			29.6243			30.4545
21.6137			23.2448			28.0187			29.5128
21.9795			22.8916			24.2391			31.4714
23.2275			22.0496			24.5079			31.773
20.4789			22.3007			26.1264			30.8018
19.9927			23.5364			25.0467			31.6238
21.493			24.1662			24.0835			30.8426
21.2246			22.3883			24.5681			30.3238
20.591			23.6743			25.6857			30.0995
21.2262			20.9245			24.9249			30.1423
21.2377			21.1077			26.9096			34.9084
20.376			21.4783			23.5726			32.3468
23.8815			22.2604			27.1429			31.5269
21.1284			21.5355			26.6234			33.2132
20.0598			20.4583			24.3495			32.5303
20.0918			21.7719			24.092			34.1506
20.2135			21.8486			25.9184			32.3542
21.3517			22.8742			27.4218			32.7664
20.5287			20.718			24.3887			30.8995
21.7854			21.2199			25.8964			29.0999
21.9719			22.8886			24.4023			30.6589
21.852			22.4788			24.0028			32.1536
21.5299			23.4613			25.2413			32.4139
20.5446			19.878			22.9433			32.1973
21.3684			21.6707			24.2365			33.9753
21.7175			22.0186			26.6693			33.0577
20.8215			24.3253			26.7538			30.1104
20.7103			20.7577			25.0328			30.6274
21.456			21.4323			25.0374			30.7233
21.2522			21.252			26.6957			30.5703
20.8538			23.5086			24.6871			30.9663
21.4072			21.5054			24.4639			31.8414
19.6369			23.1046			24.55			31.002
21.8299			22.0124			23.7122			32.4271
21.3438			22.8681			25.2647			32.3857
20.948			21.9775			26.2538			29.2889
20.3898			20.6177			27.2698			30.1519
21.1218			21.5133			26.9425			31.5608
20.7433			21.7304			23.9015			29.7373
22.6145			22.2184			25.2633			32.3054
21.5008			22.3335			24.8507			32.9506
21.8818			21.4212			24.028			31.814
20.7701			21.4704			25.3992			32.1481
18.8466			22.3046			28.0533			30.1934
21.6896			20.7354			25.1985			29.6223
19.3762			23.8095			24.1391			30.1079
21.0075			23.0897			26.3499			29.534
21.149			21.8418			24.7697			33.7269
20.117			22.0322			26.3975			32.0828
22.3737			22.4838			24.7922			30.0674
20.4359			22.3579			26.0565			33.5751
21.1404			24.0573			24.3887			30.0201
21.776			23.3225			25.828			33.1989
21.3503			21.4012			25.1744			31.3844
19.9979			22.8137			25.4615			30.7604
22.0993			21.104			26.5944			32.3471
21.4069			22.4648			24.6475			31.4754
20.3557			22.4275			25.4956			31.1748
21.2451			21.3236			27.0702			31.0302
21.2663			21.555			25.7835			31.3786
22.3094			20.5008			25.0622			32.3041
21.3918			22.0568			27.7856			33.1727
20.1357			22.6208			29.0779			33.8787
20.9375			23.5968			23.8532			29.4523
21.2322			21.6037			26.5085			30.5188
22.1442			21.4719			26.288			30.4172
21.6034			23.6825			23.7708			32.2296
20.4757			22.0658			28.1301			33.9777
19.0769			20.4584			26.1218			33.362
21.17			21.7873			26.526			30.6494
21.5787			20.6873			26.6497			33.2376
21.2501			22.2132			25.6064			31.4033
21.0071			22.1583			25.9883			32.5784
20.1159			21.0076			25.3862			31.2266
23.4644			22.4431			25.2934			33.2486
21.8812			20.319			24.8954			32.0551
20.3285			21.9524			24.0763			28.6495
20.1837			23.4351			23.335			29.0176
21.6534			23.2716			24.9724			32.0062
22.5777			22.6084			25.0958			31.0072
21.1457			21.2561			23.1227			29.4046
21.5896			22.0498			23.8401			31.8115
21.4411			22.1699			24.898			33.1012
20.2131			22.5724			26.0219			32.5881
21.0484			23.1237			27.5361			30.5743
21.4252			22.8544			25.2817			31.8717
20.2068			22.9273			23.9062			30.5488
19.7237			21.5576			27.4962			29.6024
20.4869			21.0383			24.0442			32.3698
21.0031			22.6387			26.1734			31.4847
22.7269			20.9267			25.0132			30.8907
21.0493			21.2892			24.5077			33.087
22.238			21.2819			26.1614			29.7632
21.9055			23.9691			24.768			30.3978
21.3844			22.1748			23.0806			33.3359
21.2261			23.5894			25.5214			30.8835
20.7919			22.1752			26.3416			32.7089
22.0714			22.0557			24.6634			30.8328
20.5809			22.8573			27.0526			31.4093
21.2714			21.9661			24.5352			31.4863
21.9055			22.237			24.2755			30.4247
18.0987			14.2507			28.7462			29.3543
20.441			15.3259			27.2234			30.0496
20.3139			16.888			26.9427			30.2927
19.1751			13.7834			27.9226			29.3297
18.2499			15.9705			25.6589			30.2558
20.3891			16.3763			28.1736			30.3081
18.8022			17.8876			25.3141			29.7177
18.6123			16.3873			29.036			28.9568
19.6799			16.3098			25.9979			29.5458
19.4797			17.4353			26.5371			30.2476
20.159			15.9691			28.0494			30.2441
19.851			18.6853			24.4501			30.0525
18.7603			21.0079			26.6829			32.3052
18.8903			20.2973			25.8633			30.6464
17.6231			14.3114			25.301			30.8182
19.513			18.635			28.2239			29.6173
17.5962			15.3115			24.5314			31.0555
18.7165			17.24			27.8989			30.8488
17.9388			16.096			27.3886			30.1633
19.7919			15.7828			25.5719			31.3069
18.8235			15.4613			25.4405			29.5803
18.0916			17.177			25.8427			29.6743
19.0089			16.133			25.7033			28.8885
21.1399			15.7675			27.3371			31.4631
18.5771			20.647			27.0934			29.4423
18.6389			17.7267			28.3324			28.0066
18.7059			18.547			28.3908			29.7881
19.923			18.7629			26.1244			28.5633
18.6423			19.1195			24.9459			28.635
18.9951			18.9052			25.4538			28.565
18.0509			18.2577			27.9115			31.6427
19.3712			17.6356			24.3224			30.1707
19.3603			16.4238			28.5449			28.4098
19.2352			20.2259			25.0259			28.7508
18.3804			15.4643			27.124			30.0438
18.358			17.9851			25.1948			29.9097
18.4549			20.2298			27.7388			28.8099
19.659			18.9493			27.3618			29.8454
17.6779			16.5921			25.7484			30.03
18.3746			13.8714			27.0426			27.8445
18.4923			20.6074			27.2953			29.4201
18.5557			16.632			25.6655			29.6062
18.2929			19.2206			25.8765			28.5466
18.7771			17.1045			26.6542			29.2014
19.1217			15.3719			24.9894			29.4553
18.5689			20.1685			26.1081			29.9637
19.5375			16.3227			27.0242			30.593
17.3023			19.1864			26.4262			30.0804
17.0703			15.3849			29.3934			30.4887
18.9061			15.1437			28.2633			28.1213
17.9241			18.7778			26.7046			27.433
18.5375			15.2815			27.4485			28.6894
19.9706			17.0297			26.0484			28.5569
16.8996			18.4889			28.1064			29.8812
18.4541			20.5289			28.4218			30.6038
18.265			14.4286			28.7933			30.1887
18.2794			16.308			25.2696			30.9538
18.517			16.652			26.8067			28.4498
18.2487			20.1005			27.6351			28.7567
18.7291			14.6312			25.9993			29.5818
19.7803			19.5991			24.4068			29.7892
19.1679			19.1526			28.0422			31.5964
19.3194			17.2687			25.3583			28.8327
17.547			18.7127			29.5217			27.9694
19.4719			19.9821			25.9597			28.0239
19.2684			17.6872			27.466			30.7834
19.0103			16.877			26.9377			26.9284
18.7723			19.1464			26.4575			30.875
17.0393			19.4314			27.5563			29.9381
18.3396			21.4874			28.1145			30.0408
18.5111			17.0468			26.732			29.9634
17.4108			15.4531			28.3349			32.7437
17.6573			17.8311			26.718			29.1077
17.6662			16.0779			27.347			29.0479
19.7968			18.592			26.5398			29.5942
19.2438			17.821			28.7526			31.5489
18.7135			18.5819			25.3795			29.5497
17.6133			17.9538			26.1414			27.5668
18.6859			17.72			26.6708			30.171
18.8337			18.1259			29.4488			29.5547
18.3049			17.4852			27.858			27.7769
20.4166			20.8957			26.8911			30.1088
18.0452			16.8024			26.7052			30.6861
18.3935			14.0178			28.6254			30.1386
19.1794			14.4531			25.9497			29.4339
18.6775			19.1857			28.3266			29.8599
19.5028			15.6072			26.8605			30.0656
19.4473			14.9751			28.9095			29.5547
19.0529			16.6594			25.748			31.0296
19.1984			15.9991			27.3613			28.4827
19.5252			15.7415			25.1486			29.2096
17.1746			15.8935			28.3972			29.2512
20.7957			17.0583			26.7654			29.7496
18.7349			18.3255			27.7094			30.9651
17.8612			15.8874			26.5798			29.3624
19.8063			17.1641			26.7385			30.4779
18.1748			17.432			27.6512			30.8145
18.8909			14.7486			24.3985			30.7075
19.0066			19.7053			27.6912			29.4845
20.6949			17.1031			29.5149			28.9726
16.4225			21.8803			26.8647			32.088
12.2912			21.3917			27.4223			31.8988
15.1255			22.1141			31.8304			31.6799
15.1941			20.2011			29.9739			33.1814
14.075			21.2848			27.7588			32.5504
11.3818			20.2575			26.8435			33.9365
13.8778			19.9927			28.1442			33.0538
13.4293			21.5942			28.6792			30.9968
12.4329			21.8455			28.2176			31.8749
14.4484			21.1449			26.7088			34.016
14.3674			22.946			28.1361			29.8883
14.896			21.6372			28.5651			31.9672
15.9161			23.1545			28.1254			33.2104
13.691			22.1549			30.108			29.1542
14.4471			21.0438			28.9512			29.6531
15.5016			21.0798			27.6589			32.3198
14.3843			20.988			29.4977			31.5168
15.2343			22.0869			28.4531			33.6728
17.0955			21.7281			27.0992			32.4039
15.946			19.5271			27.087			33.8126
12.3305			21.0602			30.059			34.297
13.2763			21.2124			28.1243			34.745
13.2546			21.8566			28.2187			30.312
16.8202			21.2728			29.8032			31.3591
11.6254			21.326			29.4227			34.5713
15.2179			20.959			25.5673			32.0591
16.4252			21.2315			27.5494			34.9444
13.3942			21.5991			28.4326			30.9994
13.371			20.8061			30.4769			32.124
14.1988			20.3787			29.9367			33.1937
13.5911			22.3818			26.5097			29.5773
14.3075			20.7517			30.1834			32.0361
15.3509			20.7977			27.3324			32.8972
13.7465			21.7696			28.9444			32.0625
11.7192			22.7028			28.5955			31.4951
14.5661			21.7213			27.6095			30.7272
15.7369			21.702			33.2777			29.0832
15.7136			21.5367			26.0171			30.2548
13.2889			22.5171			27.6192			31.484
14.9714			21.5245			30.449			31.9882
13.4926			22.0009			25.9751			33.4809
14.8182			21.2369			26.7362			32.2958
16.414			21.4603			31.8932			32.4797
11.3631			21.2647			27.1597			30.7589
13.5604			21.2599			30.3594			30.7614
14.6262			24.0017			27.9265			32.9264
13.9574			22.091			29.3147			31.8509
14.2433			22.1683			29.5906			31.3747
11.9289			20.9774			27.612			29.3452
14.455			20.4319			26.4959			33.2941
15.7755			21.5197			30.4706			33.9493
13.5593			19.9092			30.7506			31.7459
17.5743			21.4081			33.2494			33.3803
13.6254			20.6859			26.8153			33.4173
15.6326			20.3886			26.169			31.3808
13.1046			20.4332			28.1072			32.0296
15.2889			20.9138			26.219			34.5468
11.3243			22.2763			28.9391			32.6741
16.5856			21.8165			27.7242			31.0803
14.8114			21.8306			26.1676			33.1146
13.5308			22.0115			32.3429			30.2996
12.7502			22.1609			30.0912			31.4382
14.4611			22.4263			27.1342			30.5518
17.6481			21.8298			28.493			30.8981
16.9402			20.9558			27.5238			32.0215
13.439			21.6447			26.259			32.1034
15.3489			22.3979			29.8077			33.2961
14.5857			22.2409			28.5978			30.0844
15.0573			20.4327			32.2291			32.9522
14.1134			21.4499			30.4601			32.0562
17.4199			21.8072			29.7386			31.7587
12.7074			20.7238			30.9502			28.9267
13.8532			21.918			28.0716			30.0038
12.6075			21.4688			27.902			32.6013
16.7094			20.8029			27.1649			33.9256
15.4974			21.1566			29.7226			34.0471
13.1695			20.5997			28.9203			34.4516
15.5502			20.7451			26.5327			32.8011
15.9418			22.2409			30.1368			32.052
14.8419			21.1816			27.7405			30.7156
14.9611			22.0813			26.6807			31.0298
14.3541			21.7032			28.2894			32.5341
14.2052			22.2068			29.2028			32.5365
19.9666			22.9184			27.258			32.1084
15.3416			20.7867			27.6782			33.3603
15.9754			23.5292			26.718			34.4581
12.4378			21.7983			28.2753			32.8165
12.6			20.7014			26.5812			32.0634
13.0939			20.4483			28.0976			33.4146
13.7183			21.6093			27.9051			33.124
15.2914			20.719			26.1029			30.4514
14.3732			21.9712			29.0378			32.3604
14.9219			21.7729			27.5384			31.028
11.0585			22.673			29.9119			31.7662
13.0576			20.3469			30.157			31.558
15.0694			21.8195			32.5473			32.7826
12.7783			21.0412			27.932			32.6497
14.3978			20.8892			27.3442			33.2276
11.8791			21.6813			27.7599			31.7491
11.6152			21.7511			26.3008			32.4563
21.2852			19.0495			28.3813			32.2391
21.7572			19.7989			28.9685			34.12
22.7755			17.5446			27.4513			30.1991
21.0891			16.5657			28.767			30.7726
20.9034			18.424			28.3791			30.4851
21.7366			18.2579			28.0588			32.9268
20.0109			18.9638			28.4595			33.7483
22.3445			18.7642			27.3844			31.9731
23.4599			17.4658			27.781			32.0556
20.4175			18.0876			27.3459			33.4795
21.9003			18.7242			28.9009			30.8662
21.0126			18.2308			27.5621			34.1123
21.0818			17.7828			29.7769			30.5207
22.0539			18.8199			28.4856			33.573
21.5543			18.8457			27.8078			32.3965
19.8844			19.924			28.0105			31.0702
22.4696			18.5916			26.0103			29.5044
21.5382			17.2067			29.1649			30.0609
22.0578			18.5453			29.3505			30.9074
22.2499			17.7289			29.1071			31.506
21.091			18.3517			29.2575			32.1163
22.104			19.1708			28.908			32.3457
21.0981			16.9147			28.6143			32.6976
22.8127			17.0228			30.0845			33.6936
19.9704			18.2601			27.6509			32.1594
22.4313			19.1157			29.4283			30.675
22.7974			19.2216			28.4582			32.9157
22.8727			16.3491			27.5125			32.9196
22.6191			19.1293			28.9834			30.3929
21.9621			18.9092			27.4048			32.1624
20.9118			18.1041			28.6465			30.7173
21.6523			17.0716			27.9396			31.1475
21.7107			19.1016			28.4931			33.2705
20.3467			19.944			26.9993			30.1528
19.7015			19.1566			26.0777			34.1434
21.4516			17.4118			27.6046			32.9987
20.316			18.4656			28.6715			33.1975
22.0096			18.5469			28.9183			33.4629
20.1599			17.6599			29.8661			32.3648
21.3379			18.4814			27.3105			31.3776
20.9436			17.6821			26.5285			33.7119
21.1302			18.1149			28.6252			30.1789
23.371			17.511			29.2906			31.9978
20.0404			18.417			27.0325			31.4658
21.7808			18.5086			28.9108			34.9942
21.1474			19.0029			28.5887			32.1143
19.5274			19.1853			28.6815			31.6648
20.305			18.4159			29.0706			33.6649
21.9871			17.9961			29.0002			31.0599
20.7333			17.2311			28.5666			33.9566
21.8954			18.6497			30.1148			31.042
22.7782			18.1196			28.5025			31.6023
23.8538			18.5159			27.9232			32.2052
23.3147			17.2797			27.9034			32.6924
21.5867			18.1458			28.152			30.6615
21.5815			18.7262			28.4987			30.8897
20.6526			16.831			27.9697			32.0046
22.2383			20.7247			29.578			34.9647
20.1427			18.9338			30.8459			34.8175
20.476			18.8936			27.8755			34.2791
19.5432			19.5682			28.0683			33.2991
22.5311			18.2522			27.9125			32.2556
21.4447			18.9973			30.1929			31.6085
22.1975			18.1052			28.3695			32.5376
21.5527			18.5914			28.763			34.0659
22.6544			18.2595			28.4779			31.8433
21.3008			18.6348			25.5827			31.3062
22.8193			17.8666			28.5293			31.0384
22.2186			19.5234			28.841			31.8508
20.9374			19.5352			27.4489			30.1381
22.613			18.8622			29.2333			33.7731
21.1916			17.7682			27.434			30.081
24.048			17.5688			26.6942			33.1569
21.8655			17.957			27.0203			33.0019
20.6329			17.6307			28.1857			32.7628
23.9433			17.5927			30.0265			33.5536
21.2957			18.6825			29.2083			32.1685
21.9594			18.331			28.6779			31.6108
21.0371			17.5566			29.0625			31.6368
21.1605			18.0574			28.3753			31.9196
22.8556			17.4996			29.5449			33.0194
20.8774			18.289			28.955			31.8638
23.1784			18.8075			26.922			33.0977
22.2721			17.5288			28.2346			33.4929
22.6162			18.6096			28.3458			32.467
20.5553			19.8095			28.766			29.6096
20.1281			19.3685			28.5098			33.7024
21.307			18.2033			28.2986			30.1831
20.221			18.2006			28.0038			31.7831
21.8106			17.8858			27.4603			30.6832
23.3447			17.9001			28.933			30.6991
22.4693			18.4184			27.6552			31.1718
23.7817			18.8782			28.6942			32.331
21.338			18.4011			28.2617			31.8142
24.1251			18.7025			25.976			29.7517
21.5845			18.2731			28.1026			29.611
22.8892			18.7328			27.768			31.8651
21.7824			18.3869			28.4304			32.0767
20.9325			19.1841			28.1417			32.2188
[truncated: 31,801 more rows]

## Sheet: Fig. 2e
Mosue one	Mouse two
0.380919	0.738371
0.604326	0.702451
0.436718	0.792332
0.507174	0.385573
0.806091	0.435497
0.499739	0.328684
0.638903	0.319658
0.586016	0.254765
0.283262	0.384691
0.317238	0.39845
0.445782	0.257461
0.374521	0.343905
0.298174	0.345535
0.292012	0.437069
0.426459	0.374405
0.548174	0.321238
0.342756	0.850593
0.342894	0.468096
0.22572	0.294739
0.421623	0.293553
0.298558	0.546761
0.264315	0.375989
0.374916	0.421239
0.565202	0.397138
0.294212	0.492101
0.582851	0.337003
0.345919	0.345955
0.373033	0.413422
0.563248	0.254688
0.492381	0.378439
0.437491	0.326
0.526453	0.251673
0.607001	0.237965
0.905058	0.62167
0.320474	0.506442
0.413678	0.484869
0.344539	0.390989
1.61555	0.628392
0.506977	0.687076
0.54892	0.57725
0.43635	0.670098
0.484984	0.410404
0.466968	0.366531
0.363149	0.664321
0.271311	0.305932
0.464513	0.445946
0.630099	0.390715
0.375449	0.540792
0.337529	0.471446
0.278176	0.358235
0.346448	0.396373
0.312062	0.516367
0.323905	0.324764
0.296129	0.393994
0.417666	0.359935
0.62937	0.314729
0.320161	0.264396
0.961844	0.366131
0.777038	0.288339
0.44887	0.344008
1.04577	0.391169
0.462105	0.341121
0.965366	0.336686
0.626083	0.262774
0.622882	0.289394
0.375335	0.321378
0.484374	0.284466
0.558318	0.289267
0.494099	0.360306
0.658517	0.354613
0.422415	0.268414
0.877291	0.292003
0.457527	0.305787
0.491224	0.270312
0.723379	0.365395
0.484481	0.277274
0.425492	0.354896
0.451136	0.289627
0.444568	0.311961
0.450069	0.424331
0.442474	0.371611
0.329885	0.266742
0.481555	0.31862
0.42952	0.388293
0.597688	0.380607
0.514156	0.355085
0.877025	0.708029
0.373335	0.401117
0.541615	0.423622
0.52766	0.322393
0.53317	0.395938
0.358646	0.342351
0.671006	0.395301
0.648878	0.395252
0.365902	0.395786
0.34447	0.353565
0.381699	0.305188
0.390769	0.29254
0.3641	0.305008
0.382423	0.309639
0.657462	0.32265
0.369195	0.377173
0.503399	0.403071
0.437144	0.293537
0.409176	0.248235
0.433892	0.523687
0.429838
0.424309
0.328403
0.402445
0.407157
0.380516
0.381757
0.317835
0.594922
0.214757
0.264211
0.477723
0.297538
0.265911
0.301315
0.314837
0.347678
0.273261
0.246461
0.330272
0.430926
0.273812
0.445498
0.304246
0.25917
0.281554
0.36652
0.372731
0.330069
0.339456
0.334649
0.277312
0.285401
0.243818
0.473325
0.437836
0.287921
0.234444
0.305096
0.309533
0.284756
0.291246
0.238213
0.524962
0.406765
0.273102
0.27536
0.342584
0.868125
0.740079
0.979065
0.415261
0.448845
0.788052
0.595541
1.01199
0.356476
0.432399
0.509809
0.432173
0.420745
0.410607
0.385491
0.358298
0.342208
0.327669
0.394557
0.266871
0.280716
0.258626
0.290479
0.314
0.448299
0.346734
0.265919
0.246182
0.302512
0.243775
0.244174
0.207878
0.309872
0.256877
0.250619
0.34232
0.273934
0.242855
0.32926
0.286449
0.26561
0.250887
0.2197
0.390132
0.307099
0.344688
0.231723
0.213368
0.267997
0.223331
0.201114
0.245943
0.205165
0.239772
0.334104
0.263185
0.249351
0.380248
0.397467
0.436151
0.246242
0.214209
0.26727
0.181948
0.223667

## Sheet: Fig. 2f
Same maps of overlapped cells	Different maps of overlapped cells	Different maps of non-overlapped cells
0.428907	0.552419	0.370337
0.408606	0.512559	0.316325
0.591333	0.379299	0.405563
0.677791	0.124758	0.287189
0.679078	0.699691	0.523257
0.597475	0.324438	0.352798
0.367221	0.375023	0.70728
0.305296	0.671491	0.247002
0.579367	0.379965	0.484054
0.429892	0.234253	0.224161
0.710354	0.316385	0.364819
0.473989	0.565647	0.407421
0.579805	0.690392	0.128957
0.521331	0.329822	0.322632
0.416168	0.190287	0.251876
0.487314	0.717229	-0.0445121
0.321492	0.153512	0.516276
0.418428	-0.134631	0.508805
0.387494	0.229439	0.491232
0.455161	0.0862436	0.639771
0.489951	0.465379	0.620143
0.3064	0.321335	0.226857
0.387954	0.237088	0.696872
0.488725	0.360652	0.3268
0.586108	0.202492	0.337141
0.354246	0.0866263	0.210974
0.389768	0.394209	0.35123
0.410236	0.0990952	0.306484
0.372677	0.180105	0.0951597
0.535777	0.199918	0.189749
0.642103	0.540169	0.330555
0.308802	0.583369	-0.0695558
0.39858	0.0361999	0.20468
0.713986	0.320973	0.418256
0.530494	0.393093	0.258184
0.547556	0.313577	0.348398
0.536674	0.384912	0.605768
0.65129	0.625367	0.358595
0.407775	0.240228	0.283126
0.575003	0.49673	0.231379
0.56478	0.354339	0.590582
0.43061	0.374707	0.314592
0.492608	0.667112	0.339602
0.388416	0.331241	0.333987
0.368611	0.345049	0.289871
0.489652	0.26064	0.182082
0.392174	0.347428	0.14624
0.356152	0.0192654	0.454452
0.361026	0.353259	0.335345
0.358007	0.504867	0.177883
0.480601	0.519102	0.423462
0.405879	0.322695	0.0729315
0.432311	0.424761	0.367172
0.338479	0.400121	0.243741
0.60741	0.654373	0.298678
0.453201	0.393592	0.0819248
0.424377	0.30236	0.339152
0.864806	0.51027	0.41125
0.324745	0.0241635	0.200907
0.543717	0.191102	0.604387
0.375156	0.297076	0.629122
0.660176	0.457451	0.315495
0.438717	0.334879	0.25486
0.519135	-0.0399594	0.245979
0.560746	0.279167	0.271642
0.490434	-0.0105965	0.439542
0.603983	0.147186	0.232873
0.379792	0.232851	0.0937667
0.492695	0.275825	0.427381
0.317903	0.637866	0.4112
0.412035	0.340644	0.256275
0.350088	0.447364	0.127765
0.353883	0.231116	0.334449
0.465976	0.260447	0.26207
0.468396	0.0995384	0.43468
0.564441	0.326183	0.411396
0.417256	0.0498657	0.106837
0.475695	0.260184	0.0842483
0.626524	0.505654	0.0397274
0.387782	0.494772	0.404976
0.51539	0.521314	0.0720705
0.386661	0.469509	0.62208
0.358156	0.572248	-0.0439786
0.611357	0.458211	0.125539
0.316595	0.280416	0.235168
0.544446	0.45969	0.338938
0.50454	0.45595	0.358024
0.448957	0.365376	-0.199673
0.311602		0.239165
0.379608		0.256394
0.440164		0.264041
0.486418		0.334424
0.443461		0.0853081
0.45436		0.135346
0.449654		0.0810175
0.447939		0.197919
0.712268		0.269827
0.543503		0.796097
0.502033		0.407375
0.346349		0.356715
0.346907		0.425117
0.38444		-0.189499
0.498322		0.375151
0.544536		0.319046
0.390967		0.337079
0.418655		0.048291
0.593798		0.44532
0.570719		0.561355
0.548772		0.496591
0.415898		0.0957562
0.580634		-0.0268671
0.305485		0.0684368
0.413522		0.385215
0.504608		0.575927
0.423871		0.320775
0.614257		0.0782871
0.338497		-0.0187981
0.598379		-0.0240711
0.644606		0.309918
0.675472		-0.0100585
0.403646		0.295664
0.627128		0.17881
0.510493		0.202995
0.525836		0.202746
0.328288		0.407995
0.502148		-0.0483221
0.734064		0.478708
0.351499		0.251615
0.505346		-0.0520585
0.520363		0.205912
0.481715		0.305935
0.318146		0.0345695
0.542538		0.495083
0.429606		0.397475
0.444388		0.436208
0.377556		0.1526
0.564168		0.30095
0.574253		0.10082
0.302042		0.319637
0.520454		0.537465
0.366038		-0.016697
0.6517		-0.089592
0.389001		0.380641
0.406373		0.102089
0.567013		-0.0867054
0.556732		0.567683
0.408557		0.334105
0.414384		0.19889
0.482032		0.510995
0.566473		-0.015663
0.335736		0.216101
0.497309		0.152526
0.51995		0.342313
0.417308		0.0057891
0.625242		0.493277
0.417426		0.155111
0.313349		0.175785
0.448041		0.086731
0.324209		0.0636835
0.485548		0.205555
0.538127		0.357274
0.628327		0.241795
0.465211		-0.00194608
0.483054		0.508044
0.329302		0.476711
0.331517		0.0603697
0.353009		0.0253718
0.580311		-0.13026
0.401971		0.729122
0.371232		0.203835
0.433674		0.137363
0.476942		0.361362
0.604808		0.115517
0.523066		0.0231699
0.637047		0.412306
0.338432		0.1748
0.404603		0.0617768
0.609657		0.371016
0.446767		0.120393
0.650497		0.276318
0.587549		0.455769
0.346656		-0.0720099
0.507405		0.351946
0.496888		0.148469
0.56466		0.436547
0.46525		0.410674
0.386672		0.10973
0.399803		0.0754967
0.377048		0.527363
0.399695		0.460994
0.356773		0.28067
0.470859		-0.118128
0.598438		-0.0763221
0.470096		0.178877
0.472607		0.168114
0.360416		0.246469
0.647761		0.468264
0.514336		0.0788378
0.524653		0.619333
0.411688		0.379219
0.49208		0.631108
0.411455		0.355238
0.534267		0.0148441
0.522524		0.507982
0.318167		0.355193
0.300378		0.369934
0.588059		0.160053
0.360914		0.615144
0.473418		0.0310618
0.357764		0.428498
0.501298		0.242946
0.406227		0.641869
0.406378		-0.00558248
0.50642		0.163276
0.484737		0.0643018
0.38075		0.323173
0.502577		0.0912409
0.49562		-0.0955795
0.308125		0.187334
0.413157		0.423945
0.337408		0.374923
0.702544		-0.0781618
0.369624		0.452167
0.338546		-0.0529877
0.3452		0.194289
0.328973		0.15953
0.511953		-0.0522441
0.432697		0.108057
0.344798		-0.179179
0.468177		0.0828897
0.454046		0.0444063
0.458874		0.261398
0.324238		0.110631
0.452139		0.305989
0.435955		0.0962468
0.36583		0.315161
0.384973		0.228922
0.347894		0.196626
0.533635		0.473241
0.85115		-0.309331
0.666754		0.370868
0.48189		0.627076
0.663507		0.384212
0.680365		0.414013
0.713833		0.303412
0.411979		0.227952
0.511594		0.172977
0.624097		0.564137
0.579757		0.324594
0.489716		0.414745
0.351404		0.432178
0.548675		0.0384864
0.467635		0.203709
0.57691		-0.1354
0.359003		-0.0571255
0.724197		0.0798015
0.70629		0.273077
0.558862		0.369279
0.438701		0.595052
0.36898		0.476509
0.452783		0.53675
0.597132		-0.0143392
0.423785		0.41806
0.569376		0.111676
0.533167		0.116488
0.399806		0.36204
0.481923		0.273597
0.610235		0.13817
0.420797		0.262914
0.383912		0.504289
0.315015		0.117499
0.430696		0.3572
0.312232		0.449101
0.360903		0.539685
0.519477		0.446547
0.547657		0.0893763
0.616431		0.363214
0.491462		0.239561
0.32241		0.059985
0.471153		0.496526
0.57631		0.0338911
0.562298		0.0260381
0.533355		0.433905
0.342402		0.085439
0.503029		0.260153
0.501732		0.0128726
0.366347		0.0839257
0.355335		-0.34773
0.508128		0.261976
0.507941		0.333561
0.524594		-0.000275357
0.337836		0.180189
0.320251		0.617643
0.592121		0.363442
0.534078		0.0166609
0.561433		0.380874
0.39384		0.238177
0.434873		0.458269
0.410074		0.113578
0.539933		-0.198174
0.422914		0.296564
0.325582		0.358899
0.353302		0.0722793
0.416304		0.174068
0.388354		0.263689
0.485002		0.0501771
0.489622		0.09711
0.387655		0.134829
0.32494		0.376018
0.494899		0.302489
0.332657		0.31704
0.388244		0.239472
0.437878		0.295449
0.544209		0.249895
0.360006		0.33992
0.637353		-0.0196579
0.474237		0.348043
0.338924		0.370132
0.390494		0.341278
0.452405		0.384811
0.685464		-0.150433
0.601175		0.272822
0.495292		0.431031
0.607034		0.4948
0.359086		0.595322
		0.20794
		0.45282
		0.357385
		0.459501
		0.120332
		0.1622
		0.24904
		0.0634516
		0.347324
		0.483486
		0.029195
		0.421913
		0.380235
		0.38885
		0.262725
		-0.0170863
		0.032916
		0.243484
		0.244518
		0.0440366
		0.145796
		0.0819576
		0.476624
		0.316573
		0.419998
		0.298138
		-0.0188783
		0.0491203
		0.0987246
		0.219953
		0.213585
		0.215297
		0.279384
		0.104193
		0.238811
		0.661431
		0.101514
		0.57861
		0.27598
		-0.0231296
		0.248694
		0.207403
		0.349031
		0.365614
		0.45468
		0.499114
		0.353242
		0.54759
		0.243011
		0.130825
		0.469102
		0.139847
		0.0187525
		0.291118
		0.131332
		0.265365
		0.283247
		0.195048
		0.466722
		0.433541
		0.0112919
		0.171369
		0.0570224
		0.40493
		0.0145742
		0.103482
		0.283985
		0.19972
		0.363352
		0.387529
		-0.107769
		0.200072
		-0.0669628
		-0.0777723
		0.29635
		0.413123
		0.119695
		0.551412
		0.453281
		0.279217
		0.349752
		0.265201
		0.0779006
		0.411382
		0.157631
		0.510437
		0.114837
		0.447474
		0.201155
		0.234436
		0.288264
		0.177846
		0.00538699
		0.37112
		0.270605
		0.435808
		0.384018
		0.317384
		0.267793
		0.324115
		0.29904
		0.255352
		0.202494
		0.0818024
		0.321966
		0.0565188
		0.187812
		0.274914
		0.415558
		0.32752
		0.221113
		0.325656
		0.354683
		0.467816
		0.320358
		0.538267
		0.611474
		0.383957
		0.107822
		0.286571
		0.492876
		0.34144
		0.0601192
		0.404473
		0.597745
		0.325798
		0.0177913
		0.334129
		0.315371
		0.331213
		0.00145943
		0.219929
		0.376141
		0.268179
		0.323046
		0.195251
		0.163363
		0.585824
		0.220418
		0.527253
		0.066667
		0.363233
		0.490566
		0.239662
		0.309359
		0.370765
		0.399892
		0.272951
		-0.101838

## Sheet: Fig. 2g
The same mouse	The different mouse	Shuffle
28.2798	28.394	31.1539
23.8502	25.2925	30.4685
22.3575	23.5286	31.2903
25.6402	25.2798	31.2995
33.6012	34.5636	30.4602
31.8726	29.3503	32.6556
25.4017	26.9012	29.6951
25.1975	27.1281	29.6896
31.5465	29.4855	31.8098
32.2004	29.0675	30.806
25.1756	25.5877	32.4868
25.8641	28.3122	30.0318
21.2587	20.4956	30.3738
26.8142	26.4684	29.8559
23.5768	22.9955	30.7074
29.6337	29.5768	30.8821
23.5854	26.919	31.2895
23.4973	26.3165	30.8671
19.9644	24.5913	32.9274
20.8009	25.185	29.9996
20.4979	20.8207	30.3658
20.2271	20.5177	31.7607
21.5176	24.1486	29.5136
21.8164	24.4639	30.8275
27.8994	30.0954	29.4428
25.9842	27.3574	29.9902
35.6596	32.858	30.6864
27.9715	29.3058	31.3705
29.5009	29.6617	30.1562
25.2459	26.1523	30.8704
25.573	26.4091	31.482
26.1498	27.2649	30.7728
32.4998	31.9307	30.5851
28.6572	30.2536	30.9312
28.9347	27.7176	30.7079
31.5617	30.1224	30.3674
26.9862	25.7868	31.0781
28.625	26.999	30.4898
24.1684	25.5638	31.2558
21.0076	23.4475	31.5484
22.334	23.8527	31.4289
24.8768	26.1971	32.0002
27.0003	28.0557	29.8922
26.1892	27.5083	31.5099
26.662	26.6485	31.713
22.157	23.5595	31.741
23.7748	24.6862	29.6101
18.9406	21.4851	30.2689
24.6149	25.7787	30.8558
22.9808	22.945	31.1541
25.7571	25.5446	30.4736
30.5094	28.3124	30.9899
30.9803	29.6897	31.785
34.1304	39.8075	32.218
29.1481	29.5564	31.1551
		30.8388
		31.09
		32.0576
		30.522
		31.7888
		31.7813
		31.5077
		32.1458
		30.7347
		30.4639
		31.0067
		32.1824
		31.5104
		30.7264
		30.568
		31.7697
		31.8408
		30.9535
		28.4485
		31.3636
		31.3964
		30.5115
		30.7539
		31.1585
		31.8864
		32.0115
		31.0043
		30.55
		31.4802
		29.9143
		30.9438
		30.8691
		31.677
		31.3808
		32.2333
		30.9649
		29.9885
		32.3449
		31.7407
		29.6795
		31.6523
		30.8104
		30.4676
		30.0099
		30.7676
		27.7818
		25.4323
		26.0284
		26.857
		26.9859
		27.2762
		25.8861
		25.7108
		25.9518
		25.9302
		28.145
		27.5673
		26.3124
		27.356
		27.3049
		26.3188
		26.9608
		26.8904
		25.1752
		27.4464
		25.8267
		27.0565
		24.7834
		27.3302
		27.0936
		27.5831
		26.7264
		26.0084
		25.6832
		24.8711
		26.4226
		27.4015
		25.2657
		26.4153
		25.5002
		26.4883
		24.7116
		27.726
		25.7339
		26.4517
		25.3719
		27.0714
		25.9506
		27.159
		26.5844
		26.2331
		27.9161
		26.1008
		25.4771
		24.9322
		27.4237
		25.0855
		26.0411
		26.1414
		27.4619
		26.4042
		26.4582
		25.5677
		27.6937
		26.3124
		27.7161
		26.7519
		27.2726
		26.3726
		27.298
		25.918
		28.2554
		26.6347
		25.7326
		26.8614
		26.8173
		26.3994
		26.131
		27.7672
		25.7413
		26.3124
		26.6806
		27.8077
		27.0675
		27.1195
		24.9585
		26.0995
		24.4966
		28.4213
		26.496
		27.0652
		27.7099
		27.192
		25.8704
		26.5385
		27.4214
		29.5408
		27.2712
		27.2599
		26.6948
		28.3634
		25.7979
		27.4955
		27.874
		26.8205
		27.4057
		25.0342
		26.1871
		26.1907
		27.6718
		27.2668
		25.9392
		27.4615
		27.4122
		26.8548
		25.8806
		27.2957
		27.8778
		28.0347
		25.6003
		26.9769
		26.8785
		27.2578
		25.7192
		27.3926
		26.9914
		26.5685
		27.623
		28.2453
		27.3926
		26.9312
		26.9933
		26.7081
		26.943
		28.0177
		26.6458
		26.0544
		27.3804
		28.8829
		27.8854
		28.9254
		27.4545
		27.4931
		27.1429
		26.8672
		26.5559
		26.7535
		28.8278
		27.6945
		27.6329
		28.8829
		27.3371
		26.1063
		26.463
		27.6798
		26.6811
		26.6539
		27.9583
		27.4613
		27.8353
		28.4965
		25.3009
		26.8807
		26.0309
		26.6665
		26.901
		27.9942
		28.4183
		27.3622
		28.1807
		27.3726
		26.615
		26.5099
		26.1937
		28.7769
		27.3494
		26.9933
		28.9296
		27.2476
		27.8328
		26.9295
		27.6529
		27.1933
		25.6425
		27.603
		27.2851
		27.8436
		26.3743
		27.819
		27.148
		28.0494
		26.7197
		25.8947
		27.6004
		27.6095
		27.3929
		26.6594
		27.1025
		26.522
		27.5977
		27.5836
		26.8382
		26.9564
		26.4263
		26.4091
		30.5964
		28.9567
		29.4418
		29.0787
		28.758
		29.9085
		29.2468
		29.0492
		29.4818
		30.5063
		28.7095
		29.1621
		29.272
		27.6778
		27.7971
		28.6694
		28.3369
		29.7281
		26.94
		28.4733
		27.6245
		27.3655
		28.9944
		29.8004
		30.8657
		29.5513
		30.1736
		26.8133
		30.6258
		28.3651
		28.1914
		30.9226
		28.1769
		30.06
		28.4202
		29.891
		27.0179
		27.8682
		27.1644
		28.7567
		31.1982
		31.3548
		29.7232
		29.0747
		29.4216
		29.4856
		27.8113
		28.1584
		31.7766
		28.8886
		30.5592
		27.7074
		29.7047
		29.7997
		30.9026
		30.3077
		28.1343
		27.7634
		29.9134
		29.5011
		27.49
		29.3131
		29.8602
		30.3827
		29.4528
		28.0428
		29.4055
		28.482
		29.4055
		26.5948
		29.2241
		29.1435
		27.6541
		29.616
		30.1803
		29.9789
		28.8956
		28.9018
		28.0927
		28.1609
		28.7694
		29.9965
		28.7984
		29.3737
		29.0766
		29.9535
		29.3078
		27.595
		27.7812
		28.5485
		28.5229
		29.2042
		28.4287
		28.4595
		29.276
		26.1163
		31.7009
		30.5397
		27.7665
		29.3692
		38.4888
		38.3989
		37.4264
		36.7328
		37.9719
		37.6345
		37.3083
		38.0419
		38.2944
		39.115
		37.5382
		37.8132
		37.6582
		36.6533
		37.3317
		37.8997
		38.6137
		36.2907
		37.5734
		38.2454
		36.7187
		36.8097
		38.9008
		39.0536
		35.8437
		38.5075
		37.9785
		37.0137
		37.5207
		36.0468
		37.144
		35.2754
		35.8636
		37.4372
		38.5486
		38.0578
		37.627
		39.1266
		36.596
		37.0213
		37.517
		37.437
		37.5592
		39.0437
		37.1181
		38.44
		39.2526
		38.0221
		37.4747
		37.3607
		37.8451
		36.7696
		37.2871
		37.9922
		38.9077
		36.3665
		38.246
		36.0863
		38.6365
		36.2373
		37.7404
		37.7287
		39.6464
		38.2474
		37.9819
		37.9062
		38.5485
		37.0533
		38.5546
		36.8787
		37.0888
		37.4896
		39.5788
		37.0085
		37.9617
		39.1889
		39.0228
		37.5058
		36.9852
		36.1257
		37.5764
		39.1307
		38.3575
		35.7441
		38.0176
		36.5525
		36.0321
		38.2284
		36.6168
		39.7094
		35.8965
		37.7104
		37.1369
		37.5516
		38.0339
		37.2138
		38.3709
		37.781
		37.5525
		38.0844
		31.033
		32.3019
		30.4077
		32.1364
		31.7162
		32.8812
		31.6864
		32.0926
		33.3564
		33.7654
		34.1906
		31.619
		32.4433
		32.2896
		31.6112
		30.2766
		32.8854
		32.8398
		31.5161
		31.9673
		32.2621
		31.3235
		32.5199
		31.8512
		31.2708
		32.4506
		32.2337
		30.2321
		31.0688
		31.8766
		31.8621
		32.4805
		33.6085
		32.0931
		34.1408
		32.6296
		31.0991
		31.5335
		31.4234
		33.6846
		33.929
		32.6807
		31.9763
		33.0709
		31.9666
		32.5082
		32.0646
		31.1234
		34.1625
		32.7244
		31.2651
		32.6199
		31.3781
		32.051
		31.4215
		30.9677
		31.8281
		32.9047
		30.1371
		31.322
		32.5852
		32.6265
		32.3756
		32.2178
		32.6913
		31.7991
		30.5363
		33.8215
		33.0962
		32.7732
		30.3484
		32.7137
		33.5731
		29.9975
		33.6482
		32.8699
		32.2902
		32.2139
		32.5092
		32.0518
		33.4259
		30.8228
		33.6609
		32.4476
		31.167
		32.5455
		30.9246
		32.7967
		32.8109
		34.4116
		34.0366
		33.8722
		30.9247
		32.7431
		32.9397
		34.0651
		30.6702
		32.8659
		32.2452
		35.121
		30.2812
		31.468
		30.3435
		31.9147
		32.3188
		29.7881
		31.1279
		30.1103
		30.9793
		32.3187
		30.9404
		29.4618
		30.6364
		29.9381
		31.0078
		31.4123
		33.5596
		30.3152
		29.9977
		30.634
		29.7616
		31.5185
		32.6101
		31.6702
		29.8991
		31.6179
		31.8683
		30.3017
		31.3189
		31.9472
		30.7726
		33.2141
		32.0659
		31.0444
		31.6606
		30.2842
		28.9101
		30.6438
		29.42
		30.8522
		30.8103
		31.3822
		29.879
		31.2303
		31.9113
		31.5408
		31.3225
		30.7064
		30.4638
		32.4037
		32.1166
		30.428
		31.017
		32.087
		30.7409
		29.9711
		31.2018
		32.53
		30.9127
		29.4481
		30.9095
		31.0852
		31.7654
		30.8254
		31.5651
		32.3103
		31.8145
		30.3715
		30.4079
		30.7338
		30.6992
		30.4672
		32.0411
		31.665
		31.0735
		31.5351
		31.6186
		32.3691
		30.7439
		32.0873
		30.4303
		31.7603
		30.4442
		32.1129
		30.6718
		32.6379
		30.0361
		31.2437
		29.7734
		32.0942
		31.3425
		31.4195
		32.2266
		31.0498
		31.4002
		31.7282
		30.8962
		31.0385
		30.7979
		31.5067
		30.9017
		32.143
		28.89
		31.422
		31.9148
		31.2437
		31.2906
		32.5226
		32.7579
		31.5021
		31.8229
		31.0059
		31.6204
		30.7304
		32.3325
		31.7527
		31.4683
		31.2742
		31.1702
		29.7708
		30.9432
		31.0055
		29.9279
		33.3745
		30.9426
		30.0717
		30.2416
		32.844
		32.8321
		32.3696
		31.4019
		31.0016
		31.2358
		31.1089
		30.6752
		30.2337
		30.719
		30.1093
		28.5002
		31.9158
		28.7245
		30.2645
		32.5265
		30.2334
		32.6418
		31.5792
		31.446
		32.3542
		30.1618
		30.4489
		31.4519
		30.9952
		30.4437
		30.7297
		31.5449
		29.5383
		31.7404
		31.3845
		30.0355
		32.2821
		30.3222
		31.9751
		33.4922
		30.7891
		32.7027
		29.4529
		31.2221
		30.6757
		29.761
		33.1666
		32.3477
		29.6597
		30.7537
		30.6095
		31.9979
		29.0982
		31.4145
		31.7103
		29.4685
		30.6777
		33.137
		29.8356
		30.3492
		31.9319
		32.5025
		32.67
		32.4751
		33.3805
		32.1798
		31.3204
		30.3987
		32.282
		28.1366
		33.1393
		32.7795
		31.6765
		30.7304
		30.3522
		32.8343
		31.7537
		33.2353
		31.274
		32.5725
		32.1964
		32.2657
		32.1326
		31.7009
		32.4521
		31.9316
		30.9854
		31.675
		31.3779
		29.0628
		29.959
		32.0669
		31.5814
		29.373
		31.4387
		32.7379
		31.554
		32.8736
		33.0676
		31.4234
		30.6793
		31.9165
		31.5494
		32.2299
		31.3461
		32.607
		33.72
		31.6138
		31.6001
		30.7851
		31.9343
		32.0741
		31.3362
		33.7104
		32.2935
		31.2288
		30.8473
		30.2044
		31.2706
		32.2938
		31.5579
		32.3634
		32.9988
		33.176
		30.1041
		32.9815
		30.4689
		31.5435
		31.3477
		30.5057
		31.4652
		30.4325
		34.0273
		32.4437
		31.7134
		33.287
		32.3162
		33.9454
		34.1813
		34.1896
		31.6827
		33.1199
		32.7153
		29.6918
		31.7896
		32.1257
		31.6028
		31.9361
		30.8289
		32.9156
		29.8871
		33.0332
		31.341
		32.8383
		32.6245
		31.5243
		31.9932
		32.3772
		30.6509
		30.9298
		32.5464
		31.9901
		32.2516
		32.3831
		32.2631
		31.3511
		32.3311
		31.1858
		31.7611
		32.1874
		31.6703
		30.8994
		32.4661
		30.8387
		31.771
		30.9881
		32.8485
		33.0101
		31.7094
		29.3504
		32.1553
		32.6381
		32.3103
		33.5317
		28.9904
		32.5197
		32.0911
		31.8923
		32.4833
		29.0503
		31.7859
		31.9545
		32.3425
		29.7162
		32.7456
		31.6221
		34.5662
		32.1976
		34.0124
		31.73
		32.0599
		32.3759
		29.7345
		31.5717
		28.8841
		32.1546
		30.4555
		32.9473
		31.1922
		32.108
		31.9882
		32.9782
		30.705
		31.8548
		32.2528
		30.1592
		31.9572
		32.3369
		31.7434
		31.2649
		31.2643
		29.8372
		31.2219
		29.1938
		31.9099
		29.8078
		31.5422
		32.1636
		29.1463
		30.4005
		30.8886
		33.017
		30.4129
		30.2992
		31.5378
		33.1243
		29.9742
		29.7449
		33.9234
		32.1674
		28.3457
		32.7792
		30.2579
		29.1871
		32.6747
		32.0622
		31.5543
		31.5008
		32.101
		32.0003
		31.7703
		30.9549
		30.7655
		29.3473
		31.6623
		27.1189
		32.1398
		32.2199
		33.3502
		30.2933
		32.8864
		32.4696
		30.2775
		31.8552
		31.5947
		32.3063
		30.7121
		30.6828
		27.3133
		31.4567
		30.1884
		25.9368
		32.1526
		32.1336
		30.7838
		32.7038
		32.1747
		26.0418
		26.777
		28.8198
		26.8117
		28.5218
		26.6942
		27.775
		27.882
		28.2944
		27.8736
		27.7857
		28.2105
		28.6217
		27.2093
		27.1851
		27.3807
		27.702
		28.6586
		27.7765
		26.7867
		26.9724
		27.0901
		28.6964
		28.5167
		27.1053
		27.4491
		27.7947
		27.3936
		27.1032
		28.0314
		28.6864
		28.7609
		27.706
		28.4752
		28.2295
		27.1578
		27.1229
		29.3958
		27.8193
		28.1358
		28.7352
		27.4575
		27.2732
		27.9353
		28.3903
		26.7851
		27.4022
		26.6365
		28.5398
		28.5514
		27.581
		28.291
		27.8268
		27.6344
		27.4761
		28.2222
		26.3129
		26.5896
		28.4692
		27.9274
		27.1404
		28.9362
		26.1821
		27.8105
		27.8247
		28.3561
		27.2701
		27.2308
		26.2761
		28.5317
		27.7371
		28.0531
		28.3785
		28.3017
		27.7331
		27.7787
		27.7106
		28.0244
		27.6217
		26.6543
		27.4417
		26.2863
		26.9019
		27.2019
		28.3389
		26.5999
		26.9245
		28.2498
		28.5665
		27.1283
		27.7882
		28.7777
		28.1378
		28.3513
		27.8433
		27.1429
		27.1763
		26.2072
		27.1562
		27.611
		30.069
		28.8209
		28.7964
		29.3832
		31.0029
		29.9174
		29.0232
		29.5864
		28.6721
		30.4768
		31.4643
		28.9977
		29.3289
		30.6202
		29.7299
		29.5556
		28.71
		30.7747
		29.3044
		29.3712
		28.7024
		29.4425
		27.718
		29.9484
		29.6951
		29.9818
		29.8083
		30.2623
		30.5761
		30.1489
		29.2784
		28.9496
		30.299
		30.6974
		28.726
		28.3389
		30.1198
		28.5566
		29.8974
		30.4088
		27.7902
		30.0921
		29.2911
		28.5252
		29.0943
		29.2991
		28.0598
		29.0689
		29.5267
		30.0619
		31.6606
		29.4902
		29.5644
		30.5446
		29.1029
		29.6652
		28.7139
		29.2619
		28.8762
		29.3756
		28.5278
		29.4668
		30.0962
		29.4763
		29.8213
		28.5651
		30.7476
		30.1548
		30.9234
		30.5276
		28.9162
		30.4314
		30.0935
		29.1311
		29.7668
		29.2708
		28.2022
		28.9383
		29.6508
		30.5172
		29.2048
		30.8127
		28.3287
		29.7148
		30.0549
		30.5321
		29.5916
		29.7388
		30.2845
		30.6059
		29.7244
		31.1339
		29.3882
		30.012
		28.9549
		28.6964
		28.753
		29.2937
		29.5939
		29.6302
		23.3625
		22.7572
		23.7668
		22.8565
		23.2282
		23.8401
		22.7017
		23.3086
		24.2818
		23.3218
		22.9321
		22.1448
		24.0517
		22.7042
		23.6292
		21.8684
		22.6883
		23.6604
		23.346
		24.0556
		23.1049
		23.8903
		23.2503
		22.6394
		23.7962
		24.5685
		22.9175
		23.03
		23.5478
		23.5453
		23.1693
		24.1446
		23.7065
		22.9196
		22.9903
		23.3174
		23.5344
		23.1989
		23.6919
		24.4062
		23.7453
		23.644
		22.8837
		22.5694
		23.5782
		23.5979
		23.3892
		23.0568
		22.7606
		24.1461
		22.7028
		22.297
		24.3614
		23.188
		23.7348
		23.6814
		23.9637
		21.7994
		22.9569
		23.9135
		23.7997
		23.4356
		23.1259
		23.7076
		23.6739
		24.3508
		23.7039
		23.8405
		22.5081
		23.7965
		25.0618
		23.3108
		22.7599
		22.9987
		23.5185
		23.4669
		22.9969
		23.2614
		22.9201
		23.2052
		22.8655
		23.0052
		22.557
		23.2632
		23.2067
		23.297
		23.7822
		23.842
		23.3261
		22.6291
		22.815
		23.1517
		23.7536
		24.0286
		22.8151
		22.8921
		23.1064
		24.4866
		22.6684
		23.1581
		28.9874
		29.6062
		28.2529
		28.1801
		27.1172
		27.1722
		27.5751
		27.6752
		27.2162
		28.154
		26.5896
		28.132
		27.7444
		27.5731
		29.2685
		27.8749
		28.9113
		29.4927
		28.6389
		27.7984
		29.1355
		28.0488
		29.6346
		27.6438
		27.8948
		27.238
		27.8359
		27.8173
		26.5264
		26.9947
		26.1226
		26.7166
		28.9057
		28.6057
		26.464
		28.922
		26.425
		28.6464
		29.0923
		27.4926
		28.3405
		27.2994
		28.7336
		28.2974
		28.6511
		29.1761
		27.4671
		28.3641
		28.0625
		27.2288
		28.7949
		30.4158
		27.0689
		28.3474
		29.1338
		28.127
		29.1608
		27.842
		28.7451
		28.9182
		27.2718
		29.0941
		27.883
		28.8295
		27.8037
		26.877
		28.2461
		28.443
		27.3545
		27.6205
		29.341
		27.8593
		27.2132
		27.8266
		26.7679
		29.8444
		28.2778
		28.6156
		28.3733
		28.4662
		28.0807
		27.1433
		29.797
		27.8831
		28.9571
		27.6257
		27.1322
		27.8686
		27.7761
		26.9706
		28.5902
		27.5874
		28.2325
		27.1962
		28.6428
		29.1619
		27.4381
		26.663
		28.8414
		29.1688
		22.9544
		24.0714
		24.3537
		24.196
		23.5507
		24.8619
		23.3652
		23.1073
		23.1711
		23.9075
		25.5497
		24.4938
		24.0725
		22.866
		25.2405
		23.4847
		24.8657
		23.9344
		22.5698
		24.8062
		22.9742
		23.903
		23.9584
		23.4979
		23.1776
		24.1599
		22.5108
		24.491
		24.2708
		24.7764
		23.0026
		24.2212
		23.4346
		24.0211
		22.7738
		24.9766
		24.3833
		22.8014
		24.7345
		22.8185
		23.9868
		24.4342
		22.895
		22.3965
		24.0459
		23.7735
		23.7545
		24.1493
		22.5706
		23.283
		22.1677
		22.8944
		23.1768
		22.8515
		22.9751
		24.395
		22.9685
		24.1984
		23.6635
		23.1638
		23.0235
		23.0423
		23.2448
		24.6423
		23.323
		23.5336
		23.1146
		24.6894
		23.3923
		22.7642
		22.919
		22.9386
		23.6229
		23.2865
		23.8409
		22.1293
		22.7039
		24.2221
		24.3438
		24.3638
		23.436
		24.3444
		22.6723
		24.2312
		24.2112
		23.8775
		22.7907
		25.577
		23.288
		23.5241
		23.7376
		23.474
		25.3586
		24.3428
		23.1784
		23.9553
		22.0056
		23.4618
		23.5043
		24.2717
		31.9649
		31.8835
		33.0781
		32.6063
		33.4312
		34.5306
		31.7838
		31.6666
		32.6195
		31.0433
		34.6129
		31.9615
		29.897
		29.9546
		32.2713
		31.721
		31.1534
		32.0965
		33.56
		33.2882
		31.0322
		33.1306
		32.5796
		33.6869
		32.9531
		31.0056
		33.3132
		31.5523
		32.1392
		32.9184
		31.2619
		29.1318
		31.1006
		30.6736
		30.8666
		32.5408
		34.6435
		33.3611
		33.099
		33.3804
		30.637
		32.6775
		31.804
		33.0271
		33.9587
		32.7043
		30.5273
		33.0826
		33.1827
		32.3234
		30.4362
		33.4507
		31.8791
		32.339
		32.9283
		31.4799
		33.4081
		31.542
		32.408
		32.0494
		31.1914
		31.671
		33.6953
		32.4089
		32.9246
		31.693
		30.8558
		33.3142
		31.1708
		31.3346
		33.2618
		35.1104
		31.391
		32.58
		32.7142
		33.2316
		31.7117
		30.6557
		32.18
		33.3299
		33.3165
		33.4306
		29.5806
		33.8919
		32.7588
		32.2111
		30.8759
		32.6617
		31.3285
		33.5099
		33.5217
		31.044
		31.8947
		32.2789
		31.8766
		32.6716
		33.3601
		34.1246
		31.9349
		34.5889
		28.6518
		29.1524
		29.6871
		27.9396
		28.2952
		28.4082
		28.6603
		28.9106
		28.6977
		29.4417
		29.3904
		29.92
		29.2227
		29.2144
		28.718
		29.9053
		28.35
		28.3019
		28.4138
		28.8257
		29.72
		29.1974
		29.1966
		28.057
		28.87
		28.0813
		28.1304
		28.7802
		30.082
		28.906
		28.0528
		28.569
		29.9503
		30.1287
		29.9486
		28.8518
		27.2927
		29.57
		28.929
		28.4845
		30.2663
		31.0066
		29.8634
		27.9135
		29.0846
		30.5959
		30.5115
		30.2009
		28.0988
		30.61
		29.3009
		30.4404
		27.7682
		29.5793
		30.1183
		29.722
		28.3419
		29.181
		30.1098
		30.025
		30.4429
		28.8915
		29.0678
		28.1926
		29.6075
		28.5001
		30.5132
		29.6667
		28.0654
		29.9002
		28.8308
		28.4571
		30.1916
		29.8884
		28.9197
		27.6116
		28.9328
		29.8831
		27.5358
		27.9455
		31.7493
		28.9402
		28.248
		29.5782
		28.9218
		28.4357
		27.4298
		30.3435
		28.79
		28.8982
		30.0396
		29.0123
		29.4114
		29.2072
		28.0461
		28.9521
		27.9257
		28.6802
		28.7279
		28.9793
		30.544
		30.2229
		31.0873
		30.2583
		31.6248
		31.5646
		32.6497
		31.4369
		32.6369
		30.2667
		30.5083
		31.504
		30.0464
		31.0118
		30.3141
		30.3051
		32.0079
		32.2871
		30.7571
		32.7331
		31.807
		31.5975
		30.6482
		32.4284
		30.9374
		30.6661
		31.0608
		31.7034
		31.0242
		30.2393
		32.4491
		30.6348
		32.4146
		30.4334
		30.6289
		32.4753
		31.6158
		29.2974
		29.6681
		30.9918
		30.5882
		30.1137
		33.0098
		30.4461
		30.3173
		31.2019
		30.4765
		29.9128
		30.9323
		29.9097
		29.2094
		32.438
		33.089
		32.2283
		30.2865
		30.7895
		31.4069
		31.8624
		33.6223
		28.9246
		32.4964
		31.5384
		31.9177
		30.4648
		30.0508
		31.9632
		33.4035
		30.8475
		30.6736
		31.4157
		31.3768
		30.8781
		31.7689
		31.0973
		30.9506
		32.3167
		32.0543
		31.9231
		30.9644
		30.4727
		30.8728
		32.0946
		31.7114
		30.7817
		31.876
		31.7177
		30.2044
		31.9035
		31.1549
		32.7331
		31.4368
		31.3924
		32.0524
		29.7942
		31.5304
		30.5596
		31.5667
		30.7322
		31.7039
		30.4552
		30.2958
		29.9673
		28.4594
		28.8871
		31.1061
		30.5826
		29.275
		30.2487
		27.4247
		30.3771
		30.0235
		27.6282
		30.0238
		29.246
		28.7712
		31.1383
		29.3269
		28.6192
		29.3236
		29.1247
		31.5833
		29.2482
		30.4313
		30.0064
		29.1247
		30.3933
		29.9431
		31.3015
		30.0987
		31.574
		31.8142
		28.0088
		28.6191
		29.8531
		29.8614
		27.2726
		30.3033
		31.6359
		29.6767
		28.9381
		29.9168
		29.7835
		29.877
		29.9765
		30.0546
		29.2397
		30.6424
		28.8704
		31.0464
		28.6488
		27.765
		30.6535
		29.8709
		29.8059
		31.2126
		29.1018
		29.7308
		31.1214
		29.7735
		29.4657
		28.4042
		28.8327
		29.4061
		28.6758
		29.1261
		30.5689
		28.2047
		28.2437
		31.1599
		30.9311
		28.2154
		29.1069
		29.6041
		31.595
		30.1901
		30.7212
		29.4492
		28.0999
		29.7097
		31.0396
		30.0995
		30.5442
		29.2462
		29.5129
		29.8667
		28.2298
		30.2704
		28.7048
		29.8899
		29.595
		28.647
		30.2828
		28.787
		30.9236
		30.5268
		30.184
		30.3376
		29.8522
		30.1304
		31.7863
		28.7756
		27.3281
		29.5656
		27.7758
		28.0867
		27.811
		29.9249
		30.0591
		28.5142
		28.7078
		28.3681
		28.9743
		28.6802
		27.8467
		28.7113
		28.4961
		29.5703
		27.5114
		29.034
		29.6424
		27.3083
		27.78
		29.9053
		29.4134
		30.8319
		28.6985
		29.6061
		28.7091
		28.2392
		30.402
		27.5021
		28.1167
		29.1635
		28.0973
		27.4796
		28.098
		28.3958
		27.7914
		29.1504
		27.9965
		29.2102
		29.2234
		27.7339
		28.6189
		29.7873
		30.3544
		29.8299
		28.7705
		28.8473
		27.8552
		29.8866
		27.6971
		29.9956
		27.8367
		28.7191
		27.9377
		29.2447
		28.9781
		28.5936
		27.0535
		27.4031
		28.2449
		28.8917
		29.9393
		28.8292
		26.3738
		27.953
		28.6907
		27.877
		30.2992
		28.7692
		28.4248
		29.9169
		27.4729
		28.5165
		28.3796
		29.7912
		27.479
		28.2743
		29.6036
		26.296
		30.3508
		29.2649
		29.5434
		29.279
		29.0706
		27.6108
		30.2316
		27.9138
		28.6864
		28.6038
		27.9848
		28.968
		28.1325
		29.9238
		29.1905
		27.839
		29.8109
		28.0146
[truncated: 3,501 more rows]

## Sheet: Fig. 3b
Unfamiliar	Familiar
236.926	126.922
147.152	25.904
143.599	74.592
131.504	24.368
136.353	45.249
71.871	73.327
85.826	89.56
71.574	56.556
122.75	89.416
104.255	84.838
30.176	0
192.624	62.096
114.025	9.553
48.241	22.691
94.517	56.457
89.952	54.787
37.12	35.096
177.504	47.785
64.837	9.017
100.304	4.624
82.064	25.889
10.496	15.856
59.745	3.264
55.376	7.504
47.504	60.08
53.919	17.808
41.441	21.616
73.871	0
63.184	55.375
9.007	33.424
119.185	56.545
71.312	33.247
112.529	50.256
196.047	85.848
38.049	28.326
54.335	15.216
50.624	55.601
98.074	12.56
108.021	50.079
79.499	43.54
112.192	4.288
220.235	2.56
274.692	0
350.488	0
283.356	1.424
247.795	0
276.079	12.608
283.082	0
345.382	0
181.541	42.37
281.28	151.776
276.49	6.32
203.711	56.559
288.752	17.248
287.739	4.564
295.775	0
237.494	0
176.082	0
299.545	0
35.104	26.875
235.088	30.187
121.89	1.072
146.012	3.184
192.388	0
222.642	10.304
183.818	6.448
139.952	9.248
151.008	57.849
89.974	56.655

## Sheet: Fig. 3c
unfamiliar			familiar
mean	SD	N	mean	SD	N
109.214	76.3767	7	46.0201	39.927	7
150.021	94.3238	7	46.1934	49.8539	7
149.788	73.7199	7	21.0881	29.2296	7
150.798	81.8692	7	28.5934	31.6776	7
164.007	119.843	7	29.6229	25.1718	7
151.973	108.088	7	25.3471	27.5645	7
134.628	107.102	7	29.7601	33.3	7
153.507	80.5864	7	19.8224	22.8536	7
138.423	76.1014	7	37.3909	34.667	7
158.078	132.809	6	29.9235	35.1378	6

## Sheet: Fig. 3e
Unfamiliar	Familiar
0.685714	0.265625
0.294118	0.421053
0.846154	0.125
0.375	0.45
0.269231	0.409836
0.466667	0.258065
0.324324	0.315789
0.333333	0.315789
0.30303	0.192308
0.142857	0.291667
0.222222	0.428571
0	0.222222
0.0666667	0.3
0.111111	0.4
0	0.1
0.0769231	0.153846
0	0.5
0.0833333	0.0333333
0.285714	0.0833333
0	0.105263
0	0
0.384615	0
0	0.2
0.216216	0.18797
0.0540541	0.152542
0.0566038	0.238636
0.0816327	0.259259
0.307692	0.192771
0.233333	0.24
0.272727	0.290598
0.22093	0.271605
0.142857	0.4
0	0.5
0.461538	0.2
0.470588	0.333333
0.358974	0.35
0.12	0.315789
0.390909	0.258278
0.144928	0.267606
0.281553	0.2875
0.108434	0.123457
0.125	0.207407
0.226415	0.153153
0.217054	0.353846
0.143885	0.122951
0.0714286	0.129032
0.175	0.0465116
0	0
0.159091	0.0535714
0.0909091	0.166667
0.169231	0.118644
0.147541	0.191176
0.08	0.22449
0.0961538	0.084507
0.125	0.155556
0.1875	0.0026738
0.0434783	0.204678
0.155556	0.146667
0.381818	0.210938
0.588235	0.409091
0.333333	0.333333
0	0.0833333
0	0
0.125	0.0333333
0.0967742	0.311475
0.375	0.272727
0	0
1	1
0	0
0.0344828	0.162162
0.380952	0.0789474
0.2	0.157895
0.588235	0.142857
0.294118	0.151515
0.3125	0
0.210526	0.294118
0.2	0.0909091
0	0.3
0.142857	0
0.125	0.291667
0.375	0.181818
0.125	0.125
0	0
0	0
0.0416667	0.32
0.225806	0.151515
0.04	0.0616114
0.0560748	0.0689655
0.04	0.106557
0.0681818	0.0275229
0.0595238	0.0584416
0.0574713	0.103627
0.0578512	0.112
0.1	0.105769
0.0550459	0.0992366
0.0693069	0.129032
0.0439024	0.010989
0.00483092	0.0341463
0.0336538	0.0190476
0.00980392	0.0252525
0.0106383	0.0330189
0.0164609	0.0230769
0.0281124	0.0272109
0.0392157	0.0208333
0.0372093	0.0364372
0.0170213	0.00383142

## Sheet: Fig. 3g
Same maps of all cells	Different maps of overlapped cells	Different maps of non-overlapped cells
0.65043	0.452499	0.198012
0.404	0.591758	0.350709
0.587182	0.381854	0.618631
0.481753	0.113676	0.43586
0.471911	0.289446	0.393917
0.56414	0.473945	-0.101421
0.395219	0.183818	0.402869
0.362544	-0.0666792	0.42501
0.655155	-0.0100717	0.264535
0.605423	-0.0107448	0.199418
0.607833	0.254471	0.387604
0.575398	-0.0263488	-0.0921956
0.342782	0.382169	0.172161
0.572993	0.596007	0.676731
0.458924	0.355591	0.523722
0.413985	0.0476382	0.279946
0.418997	0.410544	-0.0694532
0.449734	0.431747	0.332955
0.473891	0.455213	0.246034
0.722805	0.444354	0.131439
0.530164	0.684103	0.233954
0.481151	0.632498	0.186756
0.524928	0.093171	-0.078668
0.360899	0.620249	0.238056
0.361728	0.40379	0.648029
0.325059	0.101848	-0.113289
0.591671	0.54115	0.313035
0.611492	0.449537	0.151329
0.527442	0.671242	0.075114
0.491859	0.543751	0.257502
0.650821	0.590058	0.0967777
0.425112	0.779139	0.00677622
0.395421	0.599992	0.243275
0.312292	0.366481	0.304121
0.414063	0.317859	0.371841
0.530868	0.536811	0.532849
0.617641	-0.284856	0.232765
0.321716	-0.0716125	0.257957
0.56627		0.530514
0.498738		0.165299
0.323409		0.306115
0.670685		0.248973
0.572099		0.0551323
0.436597		0.66101
0.408705		0.552605
0.436947		0.319597
0.701249		-0.0536197
0.348869		0.08636
0.383395		0.33104
0.41542		0.549646
0.605327		-0.169214
0.313908		0.1597
0.310852		0.550027
0.30804		0.197057
0.721098		0.374733
0.580666		0.349449
0.765242		0.129509
0.329598		0.245516
0.710278		0.485808
0.400276		0.479948
0.737305		0.432275
0.344435		0.315955
0.501152		0.191474
0.469661		0.414083
0.644931		0.579245
0.412063		0.150809
0.464133		0.314093
0.457829		0.308121
0.577341		-0.0565003
0.654926		0.0365057
0.397683		0.517631
0.32613		-0.110142
0.457122		0.180252
0.432494		0.326731
0.501151		-0.0464224
0.334243		0.452682
0.330012		0.293918
0.568125		0.645398
0.461633		0.444123
0.671828		0.64093
0.774948		0.125548
0.356912		-0.104249
0.407075		0.534989
0.407239		0.191301
0.350704		0.401868
0.386705		0.0963973
0.610101		0.144503
0.36882		0.374492
0.441366		0.219201
0.311627		0.23647
0.510015		0.0653302
0.485931		0.718387
0.605086		0.138023
0.501385		0.223587
0.582956		0.223705
0.690293		0.28017
0.555761		0.405926
0.371534		0.373427
0.648989		0.11348
0.336046		0.176511
0.409123		0.487853
0.390404		0.283536
0.671745		0.449606
0.696376		0.437173
0.402043		0.337576
0.666754		0.14094
0.559445		0.540051
0.444053		-0.00410721
0.447164		0.327965
0.501172		0.437823
0.388244		0.177623
0.509221		0.45074
0.405049		0.0273832
0.584486		0.0648929
0.482474		0.187189
0.631811		0.20283
0.319607		-0.0167834
0.33088		-0.104184
0.442478		-0.275882
0.488719		-0.0604172
0.322047		0.212535
0.303884		0.232659
0.555145		-0.0465808
0.599018		0.500707
0.305434		0.0018711
0.445687		0.277781
0.50584		-0.221307
0.477085		0.229469
0.313816		0.162579
0.412391		0.0381521
0.524608		-0.12248
0.554364		0.165527
0.67465		-0.233791
0.455377		0.356865
0.512091		0.647687
0.405033		-0.119086
0.32124		-0.077548
0.761093		0.345269
0.739731		0.391577
0.311178		-0.13678
0.382731		0.176632
0.604197		-0.282185
0.457416		-0.21339
0.6191		0.490708
0.56151		0.438676
0.551074		0.0719643
0.526456		0.0241689
0.461622		0.551787
0.476353		0.0943719
0.386437		-0.0578408
0.412994		-0.0456261
0.339123		-0.0555229
0.660023		-0.0679699
0.485707		0.0554585
0.661971		0.141222
0.377326		0.323991
0.359813		-0.0316547
0.307922		0.336597
0.348061		0.0607419
0.587825		0.424013
0.653728		0.0852516
0.46946		0.248561
0.409512		0.0884356
0.559132		-0.0407309
0.475344		0.201673
0.315661		0.634823
0.567154		0.417706
0.439727		0.177806
0.405354		0.0631192
0.444856		0.285065
0.345052		-0.17479
0.634265		-0.154842
0.617868		-0.147297
0.400284		0.260342
0.575415		0.360692
0.503589		0.206254
0.681864		0.634273
0.44486		-0.0583732
0.426864		-0.122034
0.60995		0.31487
0.741538		-0.131403
0.584627		0.320875
0.541795		0.308307
0.582719		0.304054
0.375255		0.352183
0.33107		-0.0916852
0.304247		0.0894334
0.317506		0.142596
0.373305		0.083007
0.430303		-0.0347474
0.416557		-0.165227
0.669085		0.197729
0.549383		0.228054
0.304085		0.0329993
0.663894		-0.152063
0.419578		0.22533
0.351981		0.0636963
0.383002		-0.156296
0.546451		-0.0218921
0.57117		0.252643
0.500166		0.0929047
0.526189		0.122664
0.322579		-0.258164
0.37341		0.365461
0.315786		0.394641
0.444168		0.0344262
0.516647		0.368845
0.70327		0.149542
0.446483		-0.0999516
0.368282		-0.14707
0.460137		0.207499
0.453451		0.173756
0.383771		-0.243254
0.446923		-0.0171592
0.38561
0.328631
0.478766
0.508702
0.398148
0.337065
0.526898
0.52762
0.497637
0.397257
0.4994
0.462788
0.348927
0.437478
0.474218
0.308321
0.601543
0.46621
0.3653
0.396551
0.535857
0.302977
0.408032
0.369536
0.354834
0.351368
0.503168
0.612923
0.648817
0.434707
0.732133
0.459325
0.413442
0.457532
0.433695
0.519199
0.301687
0.50627
0.440946
0.496048
0.446793
0.325985
0.3934
0.581022
0.561293
0.404201
0.317661
0.335934

[truncated: 47 more sheets: Fig. 3h, Fig. 3i, Fig. 4f, Fig. 4g, Fig. 5b, Fig. 5c, Fig. 5e, Fig. 5f, Fig. 6c, Fig. 6f, Fig. S3b, Fig. S3c, Fig. S3d, Fig. S3f, Fig. S3h, Fig. S4a, Fig. S5a, Fig. S5b, Fig. S6b, Fig. S6c …]
